# Supplementary material for: Soluble immune checkpoint factors reflect exhaustion of antitumor immunity and response to PD-1 blockade
Source: J Clin Invest. 2024 Apr 1;134(7):e168318. doi: 10.1172/JCI168318 (PMC10977985; doi:10.1172/JCI168318)
Supplement: Supplemental tables 3-4 [file jci-134-168318-s218.xlsx]

## Sheet: Supplementary TableS3
Sypplementaray Table S3
sCTLA-4 Pearson co-efficient						sPD-L1 Pearson co-efficient						sPD-1 Pearson co-efficient
ProbeSetID	Gene_Symbol	Gene_Description	R	P-Value		ProbeSetID	Gene_Symbol	Gene_Description	R	P-Value		ProbeSetID	Gene_Symbol	Gene_Description	R	P-Value
TC2200008302.hg.1	TPST2	tyrosylprotein sulfotransferase 2	0.685215	1.07287e-06		TC0600014273.hg.1	HLA-DRB1	major histocompatibility complex, class II, DR beta 1	0.697209	5.77679e-07		TC0100009524.hg.1	VANGL1	VANGL planar cell polarity protein 1	0.74291	4.03332e-08
TC1700012332.hg.1	SPATA22	spermatogenesis associated 22	0.612594	2.65215e-05		TC1900010706.hg.1	SERTAD1	SERTA domain containing 1	0.672209	2.03333e-06		TC1200006644.hg.1	LAG3	lymphocyte-activation gene 3	0.736729	5.96664e-08
TC0100012732.hg.1	UTS2	urotensin 2	0.61216	2.69705e-05		TC2200007382.hg.1	APOBEC3H	apolipoprotein B mRNA editing enzyme, catalytic polypeptide-like 3H	0.671978	2.05599e-06		TC0900012021.hg.1	FBXW5	F-box and WD repeat domain containing 5	0.719442	1.68801e-07
TC2100007278.hg.1	PKNOX1	PBX/knotted 1 homeobox 1	0.608692	3.08147e-05		TC1400009239.hg.1	GCH1	GTP cyclohydrolase 1	0.664252	2.96094e-06		TC1200012080.hg.1	TESC	tescalcin	0.712585	2.49712e-07
TC0700013327.hg.1	CHST12	carbohydrate (chondroitin 4) sulfotransferase 12	0.59233	5.6607e-05		TC1400008764.hg.1	GZMB	granzyme B	0.648189	6.11773e-06		TC1100009445.hg.1	FAM118B	family with sequence similarity 118, member B	0.69121	7.90233e-07
TC1400009131.hg.1	MAP4K5	mitogen-activated protein kinase kinase kinase kinase 5	0.576224	9.98249e-05		TC0300007067.hg.1	MYD88	myeloid differentiation primary response 88	0.644731	7.1129e-06		TC0900012066.hg.1	NSMF	NMDA receptor synaptonuclear signaling and neuronal migration factor	0.688961	8.87039e-07
TC0600007400.hg.1	ZSCAN16	zinc finger and SCAN domain containing 16	0.564719	0.000147052		TC0200006977.hg.1	CENPO	centromere protein O	0.644664	7.13361e-06		TC1600010011.hg.1	PYCARD	PYD and CARD domain containing	0.685901	1.03635e-06
TC1700007620.hg.1	CCL4L2	chemokine (C-C motif) ligand 4-like 2	0.560912	0.000166646		TC0100009524.hg.1	VANGL1	VANGL planar cell polarity protein 1	0.640136	8.66508e-06		TSUnmapped00000390.hg.1	RPS6KA1	ribosomal protein S6 kinase, 90kDa, polypeptide 1	0.684857	1.09237e-06
TC1200012640.hg.1	BLOC1S1	biogenesis of lysosomal organelles complex-1, subunit 1	0.551933	0.000222498		TC1600007967.hg.1	MT1IP	metallothionein 1I, pseudogene	0.637461	9.70628e-06		TC0200007296.hg.1	GALM	galactose mutarotase (aldose 1-epimerase)	0.682173	1.24954e-06
TC1400010772.hg.1	DIO2	deiodinase, iodothyronine, type II	0.551457	0.00022588		TC0500009183.hg.1	MRPL22	mitochondrial ribosomal protein L22	0.631472	1.24645e-05		TC1900007906.hg.1	TBCB	tubulin folding cofactor B	0.679262	1.44334e-06
TC2000006755.hg.1	NDUFAF5	NADH dehydrogenase (ubiquinone) complex I, assembly factor 5	0.548549	0.000247577		TSUnmapped00000390.hg.1	RPS6KA1	ribosomal protein S6 kinase, 90kDa, polypeptide 1	0.631073	1.26714e-05		TC0100009403.hg.1	CHI3L2	chitinase 3-like 2	0.678098	1.52829e-06
TC0400009856.hg.1	LYAR	Ly1 antibody reactive	0.545671	0.000270882		TC1600009074.hg.1	MSRB1	methionine sulfoxide reductase B1	0.630144	1.31657e-05		TC0100006862.hg.1	FBXO6	F-box protein 6	0.676681	1.63792e-06
TC0400012155.hg.1	TIGD4	tigger transposable element derived 4	0.545411	0.000273079		TC0X00007191.hg.1	EBP	emopamil binding protein (sterol isomerase)	0.626656	1.51837e-05		TC1100007899.hg.1	RARRES3	retinoic acid receptor responder (tazarotene induced) 3	0.675507	1.73423e-06
TC0400012386.hg.1	C4orf27	chromosome 4 open reading frame 27	0.545338	0.000273706		TC0900012219.hg.1	CDKN2A	cyclin-dependent kinase inhibitor 2A	0.625714	1.57754e-05		TC1200007804.hg.1	METTL7B	methyltransferase like 7B	0.675267	1.7546e-06
TC1900011764.hg.1	GEMIN7	gem nuclear organelle associated protein 7	0.545068	0.000276007		TC1200012080.hg.1	TESC	tescalcin	0.62348	1.72633e-05		TC0200014717.hg.1	WDSUB1	WD repeat, sterile alpha motif and U-box domain containing 1	0.674914	1.78482e-06
TC1200009587.hg.1	CACNA2D4	calcium channel, voltage-dependent, alpha 2/delta subunit 4	0.542196	0.000301635		TC0600014265.hg.1	CLIC1	chloride intracellular channel 1	0.622034	1.82934e-05		TC0700013500.hg.1	ADAP1	ArfGAP with dual PH domains 1	0.671691	2.08441e-06
TC1000008668.hg.1	SFXN3	sideroflexin 3	0.540699	0.000315827		TC1200006629.hg.1	GAPDH	glyceraldehyde-3-phosphate dehydrogenase	0.620698	1.9295e-05		TC1400008746.hg.1	TINF2	TERF1 (TRF1)-interacting nuclear factor 2	0.670577	2.1983e-06
TC1900009417.hg.1	MLLT1	myeloid/lymphoid or mixed-lineage leukemia; translocated to, 1	0.539096	0.00033168		TC0300009016.hg.1	ATP1B3	ATPase, Na+/K+ transporting, beta 3 polypeptide	0.62036	1.95562e-05		TC0600013880.hg.1	SFT2D1	SFT2 domain containing 1	0.669383	2.32675e-06
TC0100007634.hg.1	ZCCHC17	zinc finger, CCHC domain containing 17	0.539084	0.000331804		TC0600011491.hg.1	HLA-DRB5	major histocompatibility complex, class II, DR beta 5	0.618876	2.07414e-05		TC1400007712.hg.1	BATF	basic leucine zipper transcription factor, ATF-like	0.669268	2.33949e-06
TC0100015588.hg.1	RNF115	ring finger protein 115	0.53855	0.000337242		TC1600009506.hg.1	LOC728138	KIAA2013 pseudogene	0.618502	2.10505e-05		TC0600011517.hg.1	HLA-DPA1	major histocompatibility complex, class II, DP alpha 1	0.667402	2.55505e-06
TC1300008632.hg.1	ALG5	ALG5, dolichyl-phosphate beta-glucosyltransferase	0.535845	0.000366044		TC0500007075.hg.1	SUB1	SUB1 homolog, transcriptional regulator	0.615481	2.37038e-05		TC0900012219.hg.1	CDKN2A	cyclin-dependent kinase inhibitor 2A	0.664565	2.91816e-06
TC0400008271.hg.1	NFKB1	nuclear factor of kappa light polypeptide gene enhancer in B-cells 1	-0.535656	0.000368136		TSUnmapped00000572.hg.1	RPS6KA1	ribosomal protein S6 kinase, 90kDa, polypeptide 1	0.614884	2.42627e-05		TC1400009239.hg.1	GCH1	GTP cyclohydrolase 1	0.659666	3.65866e-06
TC0200016611.hg.1	GPR35	G protein-coupled receptor 35	0.534599	0.000380048		TC0900007863.hg.1	CKS2	CDC28 protein kinase regulatory subunit 2	0.613911	2.51996e-05		TC0100012675.hg.1	ACOT7	acyl-CoA thioesterase 7	0.656691	4.18886e-06
TC0800008663.hg.1	MAL2	mal, T-cell differentiation protein 2 (gene/pseudogene)	0.53412	0.000385551		TC1100010418.hg.1	KIF18A	kinesin family member 18A	0.613801	2.53083e-05		TC0X00008495.hg.1	FAM127A	family with sequence similarity 127, member A	0.655533	4.41375e-06
TC1100013135.hg.1	OR51B5	olfactory receptor, family 51, subfamily B, member 5	0.530842	0.000425197		TC1300006729.hg.1	POMP	proteasome maturation protein	0.612673	2.64397e-05		TC0300013866.hg.1	ALG1L2	ALG1, chitobiosyldiphosphodolichol beta-mannosyltransferase-like 2	0.654494	4.62485e-06
TC1200009590.hg.1	DCP1B	decapping mRNA 1B	0.529431	0.000443355		TC0100012675.hg.1	ACOT7	acyl-CoA thioesterase 7	0.612367	2.67555e-05		TC1600007441.hg.1	PPP4C	protein phosphatase 4, catalytic subunit	0.654258	4.67398e-06
TC0600011478.hg.1	FKBPL	FK506 binding protein like	0.528011	0.000462336		TC1400008921.hg.1	BAZ1A	bromodomain adjacent to zinc finger domain 1A	0.611971	2.71677e-05		TC1200011177.hg.1	IFNG	interferon, gamma	0.652442	5.06925e-06
TC0800012385.hg.1	SOX7	SRY box 7	0.527502	0.000469313		TC0300014094.hg.1	TCTEX1D2	Tctex1 domain containing 2	0.609551	2.98188e-05		TSUnmapped00000572.hg.1	RPS6KA1	ribosomal protein S6 kinase, 90kDa, polypeptide 1	0.65221	5.12183e-06
TC0500013384.hg.1	PPP2R2B	protein phosphatase 2, regulatory subunit B, beta	0.525995	0.00049052		TC0900012024.hg.1	CLIC3	chloride intracellular channel 3	0.609268	3.01438e-05		TC0100012889.hg.1	MAD2L2	MAD2 mitotic arrest deficient-like 2 (yeast)	0.649919	5.6691e-06
TC1100013155.hg.1	DCDC5	doublecortin domain containing 5	0.525619	0.000495955		TSUnmapped00000494.hg.1	ZDHHC3	zinc finger, DHHC-type containing 3	0.609254	3.01596e-05		TC1700012324.hg.1	ABR	active BCR-related	0.649037	5.89391e-06
TC0500011260.hg.1	SERINC5	serine incorporator 5	-0.525277	0.000500936		TC1600010011.hg.1	PYCARD	PYD and CARD domain containing	0.607951	3.16984e-05		TC1900008112.hg.1	SHKBP1	SH3KBP1 binding protein 1	0.648981	5.90835e-06
TC2000008993.hg.1	SCAND1	SCAN domain containing 1	0.524364	0.000514448		TC1600007966.hg.1	MT1H	metallothionein 1H	0.607124	3.27116e-05		TC1900009192.hg.1	ABHD17A	abhydrolase domain containing 17A	0.648547	6.02224e-06
TC2200009194.hg.1	MED15	mediator complex subunit 15	0.522051	0.000550158		TC1700011818.hg.1	JMJD6	jumonji domain containing 6	0.607028	3.28311e-05		TC0X00008844.hg.1	IKBKG	inhibitor of kappa light polypeptide gene enhancer in B-cells, kinase gamma	0.647972	6.1762e-06
TC0100012849.hg.1	CASZ1	castor zinc finger 1	0.521393	0.000560716		TC0300009337.hg.1	SMC4	structural maintenance of chromosomes 4	0.606924	3.2961e-05		TC0200008261.hg.1	VAMP5	vesicle associated membrane protein 5	0.646951	6.4583e-06
TC1400008764.hg.1	GZMB	granzyme B	0.519399	0.000593816		TC1600009085.hg.1	NTHL1	nth-like DNA glycosylase 1	0.605615	3.46375e-05		TC0200014834.hg.1	STK39	serine threonine kinase 39	0.646389	6.61856e-06
TC1200006643.hg.1	PTMS	parathymosin	0.519286	0.000595734		TC1200007804.hg.1	METTL7B	methyltransferase like 7B	0.604658	3.59103e-05		TSUnmapped00000435.hg.1	RPS6KA1	ribosomal protein S6 kinase, 90kDa, polypeptide 1	0.644346	7.23251e-06
TC0900008776.hg.1	MVB12B	multivesicular body subunit 12B	0.51878	0.000604441		TC1900008279.hg.1	BCL3	B-cell CLL/lymphoma 3	0.602891	3.83761e-05		TC1300008280.hg.1	SKA3	spindle and kinetochore associated complex subunit 3	0.643435	7.52248e-06
TC1000012599.hg.1	CUZD1	CUB and zona pellucida-like domains 1	0.516872	0.000638261		TC0900012021.hg.1	FBXW5	F-box and WD repeat domain containing 5	0.601432	4.05257e-05		TC1600011286.hg.1	CHMP1A	charged multivesicular body protein 1A	0.643335	7.55517e-06
TC0300013866.hg.1	ALG1L2	ALG1, chitobiosyldiphosphodolichol beta-mannosyltransferase-like 2	0.516569	0.00064379		TC0600009140.hg.1	GTF3C6	general transcription factor IIIC subunit 6	0.600399	4.21141e-05		TC1900010612.hg.1	MAP4K1	mitogen-activated protein kinase kinase kinase kinase 1	0.643088	7.63596e-06
TC1800008285.hg.1	NPC1	Niemann-Pick disease, type C1	0.51599	0.000654471		TC1100012165.hg.1	CASP4	caspase 4	0.600304	4.2263e-05		TC2000008815.hg.1	BCL2L1	BCL2-like 1	0.643039	7.65199e-06
TC1600009349.hg.1	GRIN2A	glutamate receptor, ionotropic, N-methyl D-aspartate 2A	0.515826	0.000657514		TC2200007982.hg.1	UFD1L	ubiquitin fusion degradation 1 like (yeast)	0.599486	4.35652e-05		TC0200011837.hg.1	FAM49A	family with sequence similarity 49, member A	0.6427	7.76464e-06
TC1900007906.hg.1	TBCB	tubulin folding cofactor B	0.515214	0.000669018		TC0200006627.hg.1	ID2	inhibitor of DNA binding 2, dominant negative helix-loop-helix protein	0.599087	4.42127e-05		TC0100016917.hg.1	CSRP1	cysteine and glycine-rich protein 1	0.642268	7.91011e-06
TC0300012264.hg.1	ALG1L	ALG1, chitobiosyldiphosphodolichol beta-mannosyltransferase-like	0.515088	0.000671411		TC0100016917.hg.1	CSRP1	cysteine and glycine-rich protein 1	0.59888	4.45528e-05		TC1900007386.hg.1	SSBP4	single stranded DNA binding protein 4	0.641914	8.03106e-06
TC0100015711.hg.1	HIST2H2AB	histone cluster 2, H2ab	0.514509	0.000682495		TC1400006711.hg.1	DHRS4L1	dehydrogenase/reductase (SDR family) member 4 like 1	0.597415	4.70258e-05		TC0600011491.hg.1	HLA-DRB5	major histocompatibility complex, class II, DR beta 5	0.640876	8.39574e-06
TC0900009690.hg.1	IFNW1	interferon, omega 1	0.513971	0.000692927		TC1700007949.hg.1	ARL4D	ADP-ribosylation factor like GTPase 4D	0.596817	4.80709e-05		TC0100016022.hg.1	HDGF	hepatoma-derived growth factor	0.640398	8.56907e-06
TC0X00006477.hg.1	CD99	CD99 molecule	0.513045	0.000711244		TC1700012468.hg.1	HN1	hematological and neurological expressed 1	0.596332	4.89324e-05		TC0600011507.hg.1	PSMB8	proteasome subunit beta 8	0.640206	8.63928e-06
TC2200009259.hg.1	SMTN	smoothelin	0.512972	0.000712708		TC2000009915.hg.1	C20orf24	chromosome 20 open reading frame 24	0.596075	4.93958e-05		TC1600006574.hg.1	NDUFB10	NADH dehydrogenase (ubiquinone) 1 beta subcomplex, 10, 22kDa	0.639801	8.7897e-06
TC1700010982.hg.1	SKAP1	src kinase associated phosphoprotein 1	0.512877	0.000714618		TC0900012066.hg.1	NSMF	NMDA receptor synaptonuclear signaling and neuronal migration factor	0.595687	5.01024e-05		TC0900009909.hg.1	DCTN3	dynactin 3 (p22)	0.639552	8.88345e-06
TC1600010470.hg.1	ZNF319	zinc finger protein 319	0.512442	0.000723404		TC1900008013.hg.1	PSMD8	proteasome 26S subunit, non-ATPase 8	0.595006	5.13628e-05		TC0400011383.hg.1	TSPAN5	tetraspanin 5	0.638333	9.35499e-06
TC1200010944.hg.1	ZBTB39	zinc finger and BTB domain containing 39	0.511359	0.000745693		TC0200008005.hg.1	DYSF	dysferlin	0.594938	5.14919e-05		TC0900011404.hg.1	STOM	stomatin	0.638039	9.47212e-06
TC1600006439.hg.1	MPG	N-methylpurine DNA glycosylase	0.509283	0.000790154		TC1100009880.hg.1	TRIM21	tripartite motif containing 21	0.594509	5.23034e-05		TC0100010269.hg.1	SLAMF8	SLAM family member 8	0.637814	9.56253e-06
TC2200008103.hg.1	YPEL1	yippee like 1	0.508439	0.000808884		TC1700012324.hg.1	ABR	active BCR-related	0.591854	5.75882e-05		TC0500009856.hg.1	CLPTM1L	CLPTM1-like	0.637699	9.60917e-06
TC0600011442.hg.1	C6orf47	chromosome 6 open reading frame 47	0.506795	0.000846513		TC0700013590.hg.1	PTCD1	pentatricopeptide repeat domain 1	0.591689	5.7933e-05		TC1900007679.hg.1	PLEKHF1	pleckstrin homology domain containing, family F (with FYVE domain) member 1	0.637566	9.66335e-06
TC0200016416.hg.1	SLC35F6	solute carrier family 35, member F6	0.505265	0.000882927		TC1900010704.hg.1	PRX	periaxin	0.591605	5.8108e-05		TC1700007718.hg.1	CISD3	CDGSH iron sulfur domain 3	0.637329	9.76046e-06
TC0100008807.hg.1	NEXN	nexilin (F actin binding protein)	0.50393	0.000915843		TC1700008342.hg.1	PCTP	phosphatidylcholine transfer protein	0.591366	5.86121e-05		TC2200007382.hg.1	APOBEC3H	apolipoprotein B mRNA editing enzyme, catalytic polypeptide-like 3H	0.637312	9.76747e-06
TC1700011802.hg.1	RHBDF2	rhomboid 5 homolog 2 (Drosophila)	0.503085	0.000937218		TC1700011744.hg.1	MIF4GD	MIF4G domain containing	0.586585	6.95417e-05		TC0300007259.hg.1	CCRL2	chemokine (C-C motif) receptor-like 2	0.636309	1.01888e-05
TC0700011562.hg.1	TMEM120A	transmembrane protein 120A	0.503057	0.000937941		TC1900011766.hg.1	MARK4	MAP/microtubule affinity-regulating kinase 4	0.586233	7.04152e-05		TC1600007967.hg.1	MT1IP	metallothionein 1I, pseudogene	0.635242	1.06553e-05
TC1000011718.hg.1	CALHM2	calcium homeostasis modulator 2	0.502564	0.000950638		TC0200012489.hg.1	PIGF	phosphatidylinositol glycan anchor biosynthesis class F	0.585634	7.19249e-05		TC1200008931.hg.1	RITA1	RBPJ interacting and tubulin associated 1	0.635106	1.0716e-05
TC1700009676.hg.1	TMEM107	transmembrane protein 107	0.50248	0.000952805		TSUnmapped00000435.hg.1	RPS6KA1	ribosomal protein S6 kinase, 90kDa, polypeptide 1	0.585337	7.26847e-05		TC1600007966.hg.1	MT1H	metallothionein 1H	0.634256	1.11035e-05
TC0X00007191.hg.1	EBP	emopamil binding protein (sterol isomerase)	0.502472	0.00095301		TC1700011096.hg.1	MRPL27	mitochondrial ribosomal protein L27	0.585272	7.28506e-05		TC0600007677.hg.1	HLA-DPB1	major histocompatibility complex, class II, DP beta 1	0.632684	1.18541e-05
TC1900008558.hg.1	MED25	mediator complex subunit 25	0.50087	0.000995408		TC0200011837.hg.1	FAM49A	family with sequence similarity 49, member A	0.585189	7.30641e-05		TC0600007832.hg.1	BRPF3	bromodomain and PHD finger containing 3	0.632239	1.20749e-05
TSUnmapped00000108.hg.1	RPS6KA1	ribosomal protein S6 kinase, 90kDa, polypeptide 1	0.499417	0.00103532		TC2000007089.hg.1	TPX2	TPX2, microtubule-associated	0.584213	7.56244e-05		TC0400009330.hg.1	SAP30	Sin3A associated protein 30kDa	0.631845	1.22735e-05
TC1700011237.hg.1	VEZF1	vascular endothelial zinc finger 1	0.499108	0.00104398		TC1100013129.hg.1	CTSD	cathepsin D	0.583844	7.66127e-05		TC1100009880.hg.1	TRIM21	tripartite motif containing 21	0.631709	1.23429e-05
TC0600014249.hg.1	HIST1H2BC	histone cluster 1, H2bc	0.499085	0.00104461		TC1600007962.hg.1	MT1A	metallothionein 1A	0.583152	7.84955e-05		TC1700010204.hg.1	SDF2	stromal cell-derived factor 2	0.631031	1.26937e-05
TC0X00006616.hg.1	FRMPD4	FERM and PDZ domain containing 4	0.497458	0.00109133		TC0600011233.hg.1	HIST1H3I	histone cluster 1, H3i	0.582655	7.98766e-05		TC2200008302.hg.1	TPST2	tyrosylprotein sulfotransferase 2	0.630712	1.28615e-05
TC2000009253.hg.1	ZNF335	zinc finger protein 335	0.497166	0.0010999		TC1600007957.hg.1	MT2A	metallothionein 2A	0.582081	8.14983e-05		TSUnmapped00000627.hg.1	KIF15	kinesin family member 15	0.62973	1.33916e-05
TC0100010887.hg.1	C1orf21	chromosome 1 open reading frame 21	0.494463	0.00118221		TC0600013880.hg.1	SFT2D1	SFT2 domain containing 1	0.581787	8.23394e-05		TC0500012587.hg.1	TIMD4	T-cell immunoglobulin and mucin domain containing 4	0.628243	1.42331e-05
TC0300013985.hg.1	TUSC2	tumor suppressor candidate 2	0.493636	0.00120842		TC0100009866.hg.1	FCGR1A	Fc fragment of IgG, high affinity Ia, receptor (CD64)	0.581223	8.39762e-05		TSUnmapped00000127.hg.1	KIF15	kinesin family member 15	0.627295	1.47945e-05
TC0500011125.hg.1	ANKRA2	ankyrin repeat, family A (RFXANK-like), 2	0.493516	0.00121227		TC2200009257.hg.1	TCN2	transcobalamin II	0.580982	8.46826e-05		TC0X00007191.hg.1	EBP	emopamil binding protein (sterol isomerase)	0.62519	1.61132e-05
TC0100009555.hg.1	CD2	CD2 molecule	0.493454	0.00121429		TC0600014248.hg.1	HIST1H2BB	histone cluster 1, H2bb	0.580772	8.53044e-05		TC0900012024.hg.1	CLIC3	chloride intracellular channel 3	0.623378	1.73338e-05
TC2100008553.hg.1	KRTAP19-7	keratin associated protein 19-7	0.492531	0.0012443		TC0400007559.hg.1	TMEM165	transmembrane protein 165	0.580573	8.58977e-05		TC1900011004.hg.1	SLC1A5	solute carrier family 1 (neutral amino acid transporter), member 5	0.623353	1.73512e-05
TC0600011846.hg.1	C6orf226	chromosome 6 open reading frame 226	0.492423	0.00124786		TC0800009239.hg.1	CYC1	cytochrome c-1	0.580024	8.75537e-05		TC0800009819.hg.1	DOK2	docking protein 2	0.622947	1.76363e-05
TC1100012545.hg.1	TRIM29	tripartite motif containing 29	0.492319	0.0012513		TC1800006484.hg.1	NDC80	NDC80 kinetochore complex component	0.579854	8.80706e-05		TC1900008058.hg.1	PLEKHG2	pleckstrin homology domain containing, family G (with RhoGef domain) member 2	0.622633	1.78603e-05
TC0200014085.hg.1	TFCP2L1	transcription factor CP2-like 1	0.492124	0.00125775		TC0500013381.hg.1	PRELID2	PRELI domain containing 2	0.578659	9.17933e-05		TC0900007115.hg.1	GLIPR2	GLI pathogenesis-related 2	0.622	1.83179e-05
TC0900009253.hg.1	C9orf142	chromosome 9 open reading frame 142	0.489292	0.00135493		TC0600014249.hg.1	HIST1H2BC	histone cluster 1, H2bc	0.578356	9.27588e-05		TC2200007114.hg.1	YWHAH	tyrosine 3-monooxygenase/tryptophan 5-monooxygenase activation protein, eta	0.621974	1.83369e-05
TC0200013061.hg.1	PRADC1	protease-associated domain containing 1	0.48863	0.00137858		TC1600006888.hg.1	CIITA	class II, major histocompatibility complex, transactivator	0.57802	9.38421e-05		TC1900008505.hg.1	BAX	BCL2-associated X protein	0.621847	1.84302e-05
TC2200006713.hg.1	UBE2L3	ubiquitin conjugating enzyme E2L 3	0.487988	0.00140187		TC0600011235.hg.1	HIST1H2AM	histone cluster 1, H2am	0.577625	9.51281e-05		TC1100013129.hg.1	CTSD	cathepsin D	0.621561	1.86422e-05
TC0700008465.hg.1	NPTX2	neuronal pentraxin II	0.486446	0.00145925		TC2000008001.hg.1	ADRM1	adhesion regulating molecule 1	0.576674	9.82941e-05		TC0400009765.hg.1	MXD4	MAX dimerization protein 4	0.621267	1.88625e-05
TC0X00008253.hg.1	UBE2A	ubiquitin conjugating enzyme E2A	0.485896	0.00148021		TC1700012216.hg.1	LGALS9	lectin, galactoside-binding, soluble, 9	0.576587	9.85877e-05		TC0100018353.hg.1	SNAP47	synaptosome associated protein 47kDa	0.620919	1.91261e-05
TC0200010152.hg.1	UBE2E3	ubiquitin-conjugating enzyme E2E 3	0.485265	0.00150458		TC2000009972.hg.1	SNRPB	small nuclear ribonucleoprotein polypeptides B and B1	0.576499	9.8885e-05		TC1600009085.hg.1	NTHL1	nth-like DNA glycosylase 1	0.620914	1.91297e-05
TC0100010526.hg.1	TBX19	T-box 19	0.484733	0.00152538		TC1700007718.hg.1	CISD3	CDGSH iron sulfur domain 3	0.57607	0.000100351		TC0700011562.hg.1	TMEM120A	transmembrane protein 120A	0.620399	1.95253e-05
TC1900008555.hg.1	AP2A1	adaptor-related protein complex 2, alpha 1 subunit	0.484703	0.00152656		TC0500010865.hg.1	DEPDC1B	DEP domain containing 1B	0.575255	0.000103192		TC0100018299.hg.1	SLC27A3	solute carrier family 27 (fatty acid transporter), member 3	0.619939	1.98856e-05
TC1900008864.hg.1	KIR3DX1	killer cell immunoglobulin-like receptor, three domains, X1	0.484635	0.00152926		TC0400012155.hg.1	TIGD4	tigger transposable element derived 4	0.575015	0.000104042		TC0200009986.hg.1	ZAK	sterile alpha motif and leucine zipper containing kinase AZK	0.619293	2.04016e-05
TC0300013914.hg.1	TPRG1	tumor protein p63 regulated 1	0.484335	0.00154113		TC0700012959.hg.1	EZH2	enhancer of zeste 2 polycomb repressive complex 2 subunit	0.574873	0.000104549		TC1700010447.hg.1	CCL5	chemokine (C-C motif) ligand 5	0.617917	2.15414e-05
TC1400008034.hg.1	UNC79	unc-79 homolog (C. elegans)	0.484298	0.00154258		TC1700008769.hg.1	KCNJ2	potassium channel, inwardly rectifying subfamily J, member 2	0.574841	0.00010466		TC0800008663.hg.1	MAL2	mal, T-cell differentiation protein 2 (gene/pseudogene)	0.617813	2.16301e-05
TC0700008588.hg.1	ZNHIT1	zinc finger, HIT-type containing 1	0.483936	0.00155705		TC1700009368.hg.1	YWHAE	tyrosine 3-monooxygenase/tryptophan 5-monooxygenase activation protein, epsilon	0.574393	0.000106276		TC0600014273.hg.1	HLA-DRB1	major histocompatibility complex, class II, DR beta 1	0.617468	2.19258e-05
TC1900011766.hg.1	MARK4	MAP/microtubule affinity-regulating kinase 4	0.483565	0.001572		TC1600006439.hg.1	MPG	N-methylpurine DNA glycosylase	0.574026	0.000107611		TC0800012371.hg.1	LY6E	lymphocyte antigen 6 complex, locus E	0.616119	2.31191e-05
TC0300010566.hg.1	EOMES	eomesodermin	0.482907	0.00159881		TC1700006748.hg.1	TMEM102	transmembrane protein 102	0.57372	0.000108739		TC2000008001.hg.1	ADRM1	adhesion regulating molecule 1	0.615987	2.32392e-05
TC0200015607.hg.1	MYL1	myosin light chain 1	0.482634	0.00161003		TC1200009137.hg.1	MLEC	malectin	0.572896	0.000111825		TC1900007089.hg.1	ASNA1	arsA arsenite transporter, ATP-binding, homolog 1 (bacterial)	0.615916	2.33038e-05
TC0300012670.hg.1	ATR	ATR serine/threonine kinase	0.482107	0.00163193		TC1700011802.hg.1	RHBDF2	rhomboid 5 homolog 2 (Drosophila)	0.571975	0.00011537		TSUnmapped00000108.hg.1	RPS6KA1	ribosomal protein S6 kinase, 90kDa, polypeptide 1	0.614579	2.45527e-05
TC1000009873.hg.1	DCLRE1C	DNA cross-link repair 1C	0.482019	0.00163562		TC1900008505.hg.1	BAX	BCL2-associated X protein	0.571782	0.000116128		TC0500010865.hg.1	DEPDC1B	DEP domain containing 1B	0.614093	2.50223e-05
TC1500007883.hg.1	COMMD4	COMM domain containing 4	0.481844	0.00164294		TC0900007115.hg.1	GLIPR2	GLI pathogenesis-related 2	0.571264	0.000118178		TC1900011733.hg.1	RAB4B	RAB4B, member RAS oncogene family	0.613686	2.54217e-05
TSUnmapped00000471.hg.1	TRAPPC4	trafficking protein particle complex 4	0.481685	0.00164966		TC1500010422.hg.1	IDH2	isocitrate dehydrogenase 2 (NADP+), mitochondrial	0.571226	0.000118327		TC1900008279.hg.1	BCL3	B-cell CLL/lymphoma 3	0.613474	2.56311e-05
TC0100016917.hg.1	CSRP1	cysteine and glycine-rich protein 1	0.479927	0.00172534		TC1300008453.hg.1	FLT3	fms-related tyrosine kinase 3	0.571075	0.000118935		TC0X00009897.hg.1	FRMD8P1	FERM domain containing 8 pseudogene 1	0.613238	2.58671e-05
TC0100015023.hg.1	DPYD	dihydropyrimidine dehydrogenase	-0.479572	0.00174099		TC0100016199.hg.1	OLFML2B	olfactomedin like 2B	0.570908	0.000119605		TC1700007016.hg.1	TRPV2	transient receptor potential cation channel, subfamily V, member 2	0.610877	2.8338e-05
TC0300008999.hg.1	ZBTB38	zinc finger and BTB domain containing 38	0.47932	0.00175217		TC0100013710.hg.1	TRAPPC3	trafficking protein particle complex 3	0.569984	0.000123382		TC1600009074.hg.1	MSRB1	methionine sulfoxide reductase B1	0.610562	2.86836e-05
TC0X00009897.hg.1	FRMD8P1	FERM domain containing 8 pseudogene 1	0.479257	0.00175495		TC1900007906.hg.1	TBCB	tubulin folding cofactor B	0.56886	0.000128125		TC0600014248.hg.1	HIST1H2BB	histone cluster 1, H2bb	0.610351	2.89167e-05
TC0200007473.hg.1	CRIPT	cysteine-rich PDZ-binding protein	0.479216	0.00175677		TC0600007650.hg.1	HLA-DRA	major histocompatibility complex, class II, DR alpha	0.568406	0.000130087		TC1000008954.hg.1	CASP7	caspase 7	0.609765	2.95746e-05
TC2000008001.hg.1	ADRM1	adhesion regulating molecule 1	0.479214	0.00175689		TC0200015720.hg.1	AAMP	angio-associated migratory cell protein	0.568152	0.000131198		TC0600013719.hg.1	DYNLT1	dynein, light chain, Tctex-type 1	0.609732	2.96119e-05
TC1900008112.hg.1	SHKBP1	SH3KBP1 binding protein 1	0.478566	0.00178599		TC1200012648.hg.1	MYL6	myosin light chain 6	0.568032	0.000131724		TC0100018356.hg.1	RHOU	ras homolog family member U	0.609533	2.98389e-05
TC0100014257.hg.1	SSBP3	single stranded DNA binding protein 3	0.478011	0.00181129		TC0200014717.hg.1	WDSUB1	WD repeat, sterile alpha motif and U-box domain containing 1	0.567943	0.000132117		TC0100006982.hg.1	EFHD2	EF-hand domain family member D2	0.609028	3.04215e-05
TC0X00007523.hg.1	EDA	ectodysplasin A	-0.477557	0.0018322		TC1600011286.hg.1	CHMP1A	charged multivesicular body protein 1A	0.567922	0.000132208		TC2000007089.hg.1	TPX2	TPX2, microtubule-associated	0.607505	3.22413e-05
TC1200012718.hg.1	PSMD9	proteasome 26S subunit, non-ATPase 9	0.477247	0.0018466		TC0600014277.hg.1	HLA-DMA	major histocompatibility complex, class II, DM alpha	0.567812	0.000132697		TC0200011431.hg.1	RTP5	receptor (chemosensory) transporter protein 5 (putative)	0.607177	3.26462e-05
TC0900008888.hg.1	ENDOG	endonuclease G	0.477197	0.0018489		TC0600011184.hg.1	HIST1H2BJ	histone cluster 1, H2bj	0.567574	0.000133753		TC2200006718.hg.1	SDF2L1	stromal cell-derived factor 2-like 1	0.606801	3.31148e-05
TC2000007928.hg.1	ZNF831	zinc finger protein 831	0.477014	0.00185748		TC0800009819.hg.1	DOK2	docking protein 2	0.567355	0.000134735		TC1600010421.hg.1	MT1G	metallothionein 1G	0.606709	3.32306e-05
TC1400008746.hg.1	TINF2	TERF1 (TRF1)-interacting nuclear factor 2	0.476713	0.00187163		TC1400007695.hg.1	EIF2B2	eukaryotic translation initiation factor 2B, subunit 2 beta, 39kDa	0.567209	0.000135391		TC2200007327.hg.1	POLR2F	polymerase (RNA) II (DNA directed) polypeptide F	0.6067	3.32423e-05
TSUnmapped00000485.hg.1	RPS6KA1	ribosomal protein S6 kinase, 90kDa, polypeptide 1	0.4767	0.00187221		TC1600011220.hg.1	CYBA	cytochrome b-245, alpha polypeptide	0.56687	0.000136929		TC0600011508.hg.1	TAP1	transporter 1, ATP-binding cassette, sub-family B (MDR/TAP)	0.606604	3.33632e-05
TC1100008505.hg.1	EMSY	EMSY BRCA2-interacting transcriptional repressor	0.4762	0.00189595		TC0100017420.hg.1	DUSP10	dual specificity phosphatase 10	0.566607	0.000138132		TC1500010422.hg.1	IDH2	isocitrate dehydrogenase 2 (NADP+), mitochondrial	0.606568	3.34089e-05
TC1400010411.hg.1	BRF1	BRF1, RNA polymerase III transcription initiation factor 90 kDa subunit	0.476162	0.00189775		TC1900011004.hg.1	SLC1A5	solute carrier family 1 (neutral amino acid transporter), member 5	0.565833	0.000141728		TC0500009183.hg.1	MRPL22	mitochondrial ribosomal protein L22	0.606512	3.348e-05
TC0X00006651.hg.1	EGFL6	EGF-like-domain, multiple 6	0.475986	0.00190617		TC0100015333.hg.1	PTPN22	protein tyrosine phosphatase, non-receptor type 22 (lymphoid)	0.565339	0.000144067		TC2200009257.hg.1	TCN2	transcobalamin II	0.606372	3.36583e-05
TC1200010866.hg.1	CD63	CD63 molecule	0.475815	0.00191441		TC0500009614.hg.1	PRELID1	PRELI domain containing 1	0.565031	0.000145544		TC1700006654.hg.1	RNF167	ring finger protein 167	0.606354	3.36819e-05
TC1100006475.hg.1	RASSF7	Ras association (RalGDS/AF-6) domain family (N-terminal) member 7	0.475669	0.00192145		TC1600007964.hg.1	MT1B	metallothionein 1B	0.564968	0.000145848		TC0700013590.hg.1	PTCD1	pentatricopeptide repeat domain 1	0.606218	3.38557e-05
TSUnmapped00000633.hg.1	DGKD	diacylglycerol kinase, delta 130kDa	-0.475596	0.00192497		TC1600010421.hg.1	MT1G	metallothionein 1G	0.564657	0.000147358		TC0600011658.hg.1	ETV7	ets variant 7	0.606038	3.40877e-05
TC0500008307.hg.1	TSLP	thymic stromal lymphopoietin	0.4755	0.00192962		TC0200013750.hg.1	FHL2	four and a half LIM domains 2	0.564574	0.000147761		TC1600010470.hg.1	ZNF319	zinc finger protein 319	0.606003	3.4132e-05
TC0500012394.hg.1	C5orf46	chromosome 5 open reading frame 46	0.475205	0.00194394		TC0600013719.hg.1	DYNLT1	dynein, light chain, Tctex-type 1	0.56351	0.000153038		TC1200006643.hg.1	PTMS	parathymosin	0.605713	3.45093e-05
TC0100015333.hg.1	PTPN22	protein tyrosine phosphatase, non-receptor type 22 (lymphoid)	0.47514	0.00194713		TC1400010629.hg.1	FLVCR2	feline leukemia virus subgroup C cellular receptor family, member 2	0.563438	0.000153401		TC0600014093.hg.1	ZNRD1	zinc ribbon domain containing 1	0.604878	3.56137e-05
TC1900006561.hg.1	SCAMP4	secretory carrier membrane protein 4	0.474916	0.00195809		TC1100013221.hg.1	CASP1	caspase 1	0.562831	0.000156492		TC0400011180.hg.1	SCD5	stearoyl-CoA desaturase 5	0.604851	3.56503e-05
TC0100009524.hg.1	VANGL1	VANGL planar cell polarity protein 1	0.474741	0.00196669		TC1900010708.hg.1	BLVRB	biliverdin reductase B	0.562666	0.000157346		TC1700011096.hg.1	MRPL27	mitochondrial ribosomal protein L27	0.60349	3.75238e-05
TC0300009010.hg.1	RNF7	ring finger protein 7	0.474038	0.00200158		TC1300008280.hg.1	SKA3	spindle and kinetochore associated complex subunit 3	0.562489	0.00015826		TC1700012468.hg.1	HN1	hematological and neurological expressed 1	0.603462	3.75629e-05
TC1700012207.hg.1	EPN2	epsin 2	0.473882	0.00200939		TC1200012859.hg.1	RHOF	ras homolog family member F (in filopodia)	0.562386	0.000158795		TC0100013629.hg.1	YARS	tyrosyl-tRNA synthetase	0.60245	3.90141e-05
TC0200011974.hg.1	SF3B6	splicing factor 3b subunit 6	0.473501	0.00202865		TC0500009852.hg.1	TERT	telomerase reverse transcriptase	0.561612	0.000162878		TC0X00008388.hg.1	SASH3	SAM and SH3 domain containing 3	0.6019	3.98244e-05
TC0900011378.hg.1	CDK5RAP2	CDK5 regulatory subunit associated protein 2	0.472684	0.00207037		TC1600008567.hg.1	CENPN	centromere protein N	0.561462	0.000163674		TC1100013193.hg.1	PTPRCAP	protein tyrosine phosphatase, receptor type, C-associated protein	0.601724	4.00874e-05
TC1600008003.hg.1	ADGRG5	adhesion G protein-coupled receptor G5	0.472314	0.0020895		TC0100013873.hg.1	HIVEP3	human immunodeficiency virus type I enhancer binding protein 3	0.561429	0.000163856		TC0600014110.hg.1	PSMB9	proteasome subunit beta 9	0.601556	4.03394e-05
TC0300014094.hg.1	TCTEX1D2	Tctex1 domain containing 2	0.472132	0.00209897		TSUnmapped00000127.hg.1	KIF15	kinesin family member 15	0.561307	0.000164508		TC0300013991.hg.1	TWF2	twinfilin actin binding protein 2	0.601383	4.05997e-05
TC0200008904.hg.1	FBLN7	fibulin 7	0.471445	0.00213513		TC0400011383.hg.1	TSPAN5	tetraspanin 5	0.561004	0.000166143		TC1600009247.hg.1	GLYR1	glyoxylate reductase 1 homolog (Arabidopsis)	0.60102	4.11523e-05
TC1700012281.hg.1	EPN3	epsin 3	0.470621	0.00217913		TC2000008815.hg.1	BCL2L1	BCL2-like 1	0.560836	0.00016706		TC0200013061.hg.1	PRADC1	protease-associated domain containing 1	0.600558	4.18659e-05
TC0500007413.hg.1	GZMA	granzyme A	0.470522	0.00218448		TC0300013911.hg.1	DNAJB11	DnaJ (Hsp40) homolog, subfamily B, member 11	0.560597	0.000168369		TC0400009518.hg.1	SLC25A4	solute carrier family 25 (mitochondrial carrier; adenine nucleotide translocator), member 4	0.600433	4.20613e-05
TC1700009744.hg.1	MYH1	myosin, heavy chain 1, skeletal muscle, adult	-0.46965	0.00223207		TC0600011232.hg.1	HIST1H1B	histone cluster 1, H1b	0.559981	0.000171784		TC0X00008724.hg.1	HMGB3	high mobility group box 3	0.600171	4.24727e-05
TC0600007285.hg.1	HIST1H2AE	histone cluster 1, H2ae	0.469409	0.0022454		TC1200006643.hg.1	PTMS	parathymosin	0.559781	0.000172904		TC1900011012.hg.1	TMEM160	transmembrane protein 160	0.599421	4.36693e-05
TC1000010006.hg.1	DNAJC1	DnaJ (Hsp40) homolog, subfamily C, member 1	0.469039	0.00226592		TC1600011432.hg.1	MON1B	MON1 secretory trafficking family member B	0.559572	0.000174082		TC0X00009762.hg.1	HSD17B10	hydroxysteroid (17-beta) dehydrogenase 10	0.599347	4.37893e-05
TC0100010310.hg.1	SLAMF7	SLAM family member 7	0.468929	0.00227207		TC0500013384.hg.1	PPP2R2B	protein phosphatase 2, regulatory subunit B, beta	0.559398	0.000175068		TC1500007392.hg.1	CCNB2	cyclin B2	0.598915	4.44945e-05
TC1400007695.hg.1	EIF2B2	eukaryotic translation initiation factor 2B, subunit 2 beta, 39kDa	0.468364	0.00230389		TC1600010633.hg.1	ATP6V0D1	ATPase, H+ transporting, lysosomal 38kDa, V0 subunit d1	0.559053	0.000177042		TC1700009368.hg.1	YWHAE	tyrosine 3-monooxygenase/tryptophan 5-monooxygenase activation protein, epsilon	0.598299	4.55185e-05
TC2100008143.hg.1	ERG	v-ets avian erythroblastosis virus E26 oncogene homolog	0.467978	0.00232582		TC0100012889.hg.1	MAD2L2	MAD2 mitotic arrest deficient-like 2 (yeast)	0.558716	0.000178989		TC1100008067.hg.1	RAB1B	RAB1B, member RAS oncogene family	0.598052	4.5935e-05
TC0100013072.hg.1	ATP13A2	ATPase type 13A2	0.466898	0.00238826		TC0100009403.hg.1	CHI3L2	chitinase 3-like 2	0.55837	0.000181006		TC1600006658.hg.1	IL32	interleukin 32	0.598032	4.59697e-05
TC1100007521.hg.1	OR4A47	olfactory receptor, family 4, subfamily A, member 47	0.466819	0.00239283		TC1900010632.hg.1	SIRT2	sirtuin 2	0.558016	0.000183092		TC0600011232.hg.1	HIST1H1B	histone cluster 1, H1b	0.597169	4.74519e-05
TC1700010916.hg.1	ARL17B	ADP-ribosylation factor like GTPase 17B	-0.465807	0.00245273		TC1200009131.hg.1	DYNLL1	dynein, light chain, LC8-type 1	0.557536	0.000185958		TC0900011592.hg.1	PTRH1	peptidyl-tRNA hydrolase 1 homolog	0.596836	4.80356e-05
TC0200007401.hg.1	DYNC2LI1	dynein, cytoplasmic 2, light intermediate chain 1	0.465745	0.00245646		TC1700007016.hg.1	TRPV2	transient receptor potential cation channel, subfamily V, member 2	0.557281	0.000187497		TC1500009182.hg.1	VPS39	vacuolar protein sorting 39 homolog (S. cerevisiae)	0.596621	4.84166e-05
TC1600010532.hg.1	CDH8	cadherin 8, type 2	0.465251	0.00248624		TC0600011507.hg.1	PSMB8	proteasome subunit beta 8	0.557068	0.000188789		TC1600011426.hg.1	ATXN1L	ataxin 1-like	0.596343	4.89136e-05
TC0200006627.hg.1	ID2	inhibitor of DNA binding 2, dominant negative helix-loop-helix protein	0.465041	0.00249894		TC2000009731.hg.1	PSMA7	proteasome subunit alpha 7	0.556841	0.000190173		TC1600007957.hg.1	MT2A	metallothionein 2A	0.595567	5.03224e-05
TC0400006471.hg.1	PDE6B	phosphodiesterase 6B, cGMP-specific, rod, beta	0.464847	0.00251079		TC0600007278.hg.1	HIST1H2BE	histone cluster 1, H2be	0.556614	0.00019157		TC1200012308.hg.1	NCOR2	nuclear receptor corepressor 2	0.595418	5.05977e-05
TC1700012079.hg.1	PCYT2	phosphate cytidylyltransferase 2, ethanolamine	0.464428	0.00253649		TC1100007951.hg.1	CCDC88B	coiled-coil domain containing 88B	0.556567	0.000191862		TC0X00007199.hg.1	WAS	Wiskott-Aldrich syndrome	0.595386	5.06563e-05
TC0300011110.hg.1	CACNA2D2	calcium channel, voltage-dependent, alpha 2/delta subunit 2	0.464282	0.00254552		TC0X00008495.hg.1	FAM127A	family with sequence similarity 127, member A	0.556519	0.000192158		TC1900007366.hg.1	MPV17L2	MPV17 mitochondrial membrane protein-like 2	0.594133	5.30241e-05
TC1200012790.hg.1	KMT2D	lysine (K)-specific methyltransferase 2D	0.464173	0.00255222		TC1100007948.hg.1	PRDX5	peroxiredoxin 5	0.556142	0.000194504		TC0900011428.hg.1	NDUFA8	NADH dehydrogenase (ubiquinone) 1 alpha subcomplex, 8, 19kDa	0.593357	5.45407e-05
TC1200012752.hg.1	KLRC3	killer cell lectin-like receptor subfamily C, member 3	0.464145	0.00255399		TC1900011688.hg.1	NDUFA13	NADH dehydrogenase (ubiquinone) 1 alpha subcomplex, 13	0.556116	0.000194664		TC1900008221.hg.1	PINLYP	phospholipase A2 inhibitor and LY6/PLAUR domain containing	0.593054	5.51434e-05
TSUnmapped00000446.hg.1	INPP5D	inositol polyphosphate-5-phosphatase D	0.463828	0.00257372		TC0100014752.hg.1	GNG5	guanine nucleotide binding protein (G protein), gamma 5	0.555918	0.00019591		TC1600008427.hg.1	ZNRF1	zinc and ring finger 1, E3 ubiquitin protein ligase	0.592643	5.5969e-05
TC1900011830.hg.1	ZNF446	zinc finger protein 446	0.463512	0.0025935		TC1600007959.hg.1	MT1E	metallothionein 1E	0.555745	0.000196998		TC1600010453.hg.1	CCDC102A	coiled-coil domain containing 102A	0.592356	5.65542e-05
TC1400007950.hg.1	CALM1	calmodulin 1 (phosphorylase kinase, delta)	0.463456	0.002597		TC0200008261.hg.1	VAMP5	vesicle associated membrane protein 5	0.555497	0.000198573		TC0800009239.hg.1	CYC1	cytochrome c-1	0.591995	5.72973e-05
TC0900012021.hg.1	FBXW5	F-box and WD repeat domain containing 5	0.46342	0.0025993		TC0200011431.hg.1	RTP5	receptor (chemosensory) transporter protein 5 (putative)	0.555405	0.000199159		TC0300007067.hg.1	MYD88	myeloid differentiation primary response 88	0.591765	5.7775e-05
TC1700007700.hg.1	MRPL45	mitochondrial ribosomal protein L45	-0.462985	0.00262676		TC1700012079.hg.1	PCYT2	phosphate cytidylyltransferase 2, ethanolamine	0.555262	0.000200077		TC0600011583.hg.1	C6orf1	chromosome 6 open reading frame 1	0.59164	5.80367e-05
TSUnmapped00000731.hg.1	IGKV5-2	immunoglobulin kappa variable 5-2 [Source:HGNC Symbol;Acc:HGNC:5835]	0.462882	0.00263333		TC1600008585.hg.1	CMIP	c-Maf inducing protein	0.555245	0.000200189		TC0100011855.hg.1	GUK1	guanylate kinase 1	0.591351	5.86435e-05
TC0900011592.hg.1	PTRH1	peptidyl-tRNA hydrolase 1 homolog	0.462119	0.00268231		TC0X00008764.hg.1	PNMA3	paraneoplastic Ma antigen 3	0.55514	0.000200861		TC1600011432.hg.1	MON1B	MON1 secretory trafficking family member B	0.59121	5.89427e-05
TC1100009445.hg.1	FAM118B	family with sequence similarity 118, member B	0.462042	0.00268731		TC0100013696.hg.1	PSMB2	proteasome subunit beta 2	0.554841	0.000202798		TC1700009870.hg.1	UBE2S	ubiquitin-conjugating enzyme E2S	0.589483	6.27142e-05
TC1200007810.hg.1	ORMDL2	ORMDL sphingolipid biosynthesis regulator 2	0.461649	0.00271289		TC2200006718.hg.1	SDF2L1	stromal cell-derived factor 2-like 1	0.554805	0.00020303		TC1900011656.hg.1	STXBP2	syntaxin binding protein 2	0.589025	6.37527e-05
TC0400008540.hg.1	CEP170P1	centrosomal protein 170kDa pseudogene 1	-0.461122	0.00274752		TC1500006994.hg.1	CHP1	calcineurin-like EF-hand protein 1	0.554781	0.000203188		TC0600011233.hg.1	HIST1H3I	histone cluster 1, H3i	0.588933	6.39612e-05
TC1500010658.hg.1	VIMP	VCP-interacting membrane selenoprotein	0.460746	0.00277248		TC0200016611.hg.1	GPR35	G protein-coupled receptor 35	0.554751	0.00020338		TC0700013405.hg.1	BRI3	brain protein I3	0.587894	6.63788e-05
TC1700012324.hg.1	ABR	active BCR-related	0.460743	0.0027727		TC0500012587.hg.1	TIMD4	T-cell immunoglobulin and mucin domain containing 4	0.554707	0.000203668		TC1700007725.hg.1	LASP1	LIM and SH3 protein 1	0.587875	6.64229e-05
TC1700012347.hg.1	GPS2	G protein pathway suppressor 2	0.460664	0.00277791		TC0200016485.hg.1	LINC00152	long intergenic non-protein coding RNA 152	0.554555	0.000204659		TC1900007891.hg.1	HCST	hematopoietic cell signal transducer	0.587852	6.64776e-05
TC1100008651.hg.1	TMEM126B	transmembrane protein 126B	0.460614	0.0027813		TC1200008931.hg.1	RITA1	RBPJ interacting and tubulin associated 1	0.554313	0.000206254		TC0500013384.hg.1	PPP2R2B	protein phosphatase 2, regulatory subunit B, beta	0.587667	6.6917e-05
TC1600009047.hg.1	PTX4	pentraxin 4, long	0.459935	0.00282693		TC1900011470.hg.1	UBE2S	ubiquitin-conjugating enzyme E2S	0.5542	0.000207001		TC1900007325.hg.1	MVB12A	multivesicular body subunit 12A	0.587282	6.7842e-05
TC1900010632.hg.1	SIRT2	sirtuin 2	0.459754	0.00283922		TC1900006528.hg.1	NDUFS7	NADH dehydrogenase (ubiquinone) Fe-S protein 7, 20kDa (NADH-coenzyme Q reductase)	0.554041	0.000208052		TC1700011017.hg.1	SNF8	SNF8, ESCRT-II complex subunit	0.587233	6.79605e-05
TC2200007277.hg.1	MPST	mercaptopyruvate sulfurtransferase	0.459563	0.0028523		TC1600007965.hg.1	MT1F	metallothionein 1F	0.553657	0.000210618		TC0100007449.hg.1	SH3BGRL3	SH3 domain binding glutamate-rich protein like 3	0.586965	6.86095e-05
TC1600007964.hg.1	MT1B	metallothionein 1B	0.458875	0.00289961		TC1200012799.hg.1	SARNP	SAP domain containing ribonucleoprotein	0.553305	0.000212995		TC1600007962.hg.1	MT1A	metallothionein 1A	0.586831	6.89376e-05
TC0200016580.hg.1	C2orf88	chromosome 2 open reading frame 88	0.458374	0.00293448		TC1700012315.hg.1	SLC25A10	solute carrier family 25 (mitochondrial carrier; dicarboxylate transporter), member 10	0.552761	0.000216718		TC1700012076.hg.1	ARHGDIA	Rho GDP dissociation inhibitor (GDI) alpha	0.586774	6.90777e-05
TC2000008076.hg.1	C20orf195	chromosome 20 open reading frame 195	0.457608	0.00298854		TC0600007384.hg.1	HIST1H2BO	histone cluster 1, H2bo	0.552541	0.000218239		TC1200009972.hg.1	GPR19	G protein-coupled receptor 19	0.586728	6.91889e-05
TC1900008013.hg.1	PSMD8	proteasome 26S subunit, non-ATPase 8	0.457567	0.00299151		TC1600007963.hg.1	MT1DP	metallothionein 1D, pseudogene (functional)	0.55244	0.00021894		TC1300006729.hg.1	POMP	proteasome maturation protein	0.586715	6.92215e-05
TC0100009880.hg.1	HIST2H2AC	histone cluster 2, H2ac	0.457495	0.00299661		TC2200006713.hg.1	UBE2L3	ubiquitin conjugating enzyme E2L 3	0.551989	0.000222105		TC1500007883.hg.1	COMMD4	COMM domain containing 4	0.586698	6.9263e-05
TC1700010914.hg.1	ARL17B	ADP-ribosylation factor like GTPase 17B	-0.457467	0.0029986		TC1000008193.hg.1	PPIF	peptidylprolyl isomerase F	0.551319	0.00022687		TC1900011470.hg.1	UBE2S	ubiquitin-conjugating enzyme E2S	0.586587	6.95367e-05
TC0X00008844.hg.1	IKBKG	inhibitor of kappa light polypeptide gene enhancer in B-cells, kinase gamma	0.457234	0.00301529		TC0400009712.hg.1	DGKQ	diacylglycerol kinase theta	0.551127	0.000228254		TC0600014265.hg.1	CLIC1	chloride intracellular channel 1	0.586485	6.97884e-05
TC1900006468.hg.1	GZMM	granzyme M	0.457083	0.00302613		TC1200011177.hg.1	IFNG	interferon, gamma	0.551015	0.000229064		TC0900009946.hg.1	SIT1	signaling threshold regulating transmembrane adaptor 1	0.586183	7.05399e-05
TC1600007149.hg.1	ANKS4B	ankyrin repeat and sterile alpha motif domain containing 4B	0.456871	0.00304139		TC1600010604.hg.1	FAM96B	family with sequence similarity 96, member B	0.550962	0.000229452		TC1100013045.hg.1	SIPA1	signal-induced proliferation-associated 1	0.585472	7.23384e-05
TC0200016754.hg.1	CERKL	ceramide kinase like	0.456871	0.00304139		TC1600006610.hg.1	CCNF	cyclin F	0.550953	0.000229513		TC1000011798.hg.1	XPNPEP1	X-prolyl aminopeptidase (aminopeptidase P) 1, soluble	0.585365	7.26111e-05
TC1100007899.hg.1	RARRES3	retinoic acid receptor responder (tazarotene induced) 3	0.456546	0.00306492		TC0100010104.hg.1	ZBTB7B	zinc finger and BTB domain containing 7B	0.550257	0.000234621		TC1700007620.hg.1	CCL4L2	chemokine (C-C motif) ligand 4-like 2	0.58493	7.37361e-05
TC0600007677.hg.1	HLA-DPB1	major histocompatibility complex, class II, DP beta 1	0.456341	0.00307989		TC0100010269.hg.1	SLAMF8	SLAM family member 8	0.550122	0.000235623		TC1900006468.hg.1	GZMM	granzyme M	0.584755	7.41926e-05
TC1600011578.hg.1	FBXO31	F-box protein 31	0.455884	0.00311342		TC0700010509.hg.1	CYCS	cytochrome c, somatic	0.549807	0.00023797		TC2000009731.hg.1	PSMA7	proteasome subunit alpha 7	0.584644	7.44846e-05
TC0X00007507.hg.1	EFNB1	ephrin-B1	0.455306	0.0031563		TC0700006648.hg.1	RAC1	ras-related C3 botulinum toxin substrate 1 (rho family, small GTP binding protein Rac1)	0.549724	0.000238594		TC0800011633.hg.1	MRPL13	mitochondrial ribosomal protein L13	0.584033	7.61046e-05
TC0100016968.hg.1	RABIF	RAB interacting factor	0.455262	0.0031596		TC0600014110.hg.1	PSMB9	proteasome subunit beta 9	0.549522	0.00024012		TC0300008514.hg.1	NDUFB4	NADH dehydrogenase (ubiquinone) 1 beta subcomplex, 4, 15kDa	0.582976	7.89841e-05
TC1600011421.hg.1	VPS4A	vacuolar protein sorting 4 homolog A (S. cerevisiae)	0.45504	0.00317623		TC0100007634.hg.1	ZCCHC17	zinc finger, CCHC domain containing 17	0.549443	0.000240719		TC1900011688.hg.1	NDUFA13	NADH dehydrogenase (ubiquinone) 1 alpha subcomplex, 13	0.582358	8.07121e-05
TC1000012510.hg.1	ZNF511	zinc finger protein 511	0.454845	0.00319092		TC2200006607.hg.1	CDC45	cell division cycle 45	0.549422	0.000240879		TC0100013873.hg.1	HIVEP3	human immunodeficiency virus type I enhancer binding protein 3	0.581966	8.18259e-05
TC0100011267.hg.1	ATP2B4	ATPase, Ca++ transporting, plasma membrane 4	0.454433	0.00322204		TC1700007658.hg.1	AATF	apoptosis antagonizing transcription factor	0.549221	0.000242407		TC0300011029.hg.1	UQCRC1	ubiquinol-cytochrome c reductase core protein I	0.581868	8.21058e-05
TC0100015894.hg.1	JTB	jumping translocation breakpoint	0.454422	0.00322291		TC0700013468.hg.1	NDUFB2	NADH dehydrogenase (ubiquinone) 1 beta subcomplex, 2, 8kDa	0.549003	0.000244074		TC1900009431.hg.1	SLC25A23	solute carrier family 25 (mitochondrial carrier; phosphate carrier), member 23	0.581615	8.28336e-05
TC0100014910.hg.1	TGFBR3	transforming growth factor beta receptor III	0.454056	0.00325081		TC2000008279.hg.1	PCNA	proliferating cell nuclear antigen	0.548993	0.000244148		TC1900011957.hg.1	GSK3A	glycogen synthase kinase 3 alpha	0.581458	8.32905e-05
TC1700010684.hg.1	HAP1	huntingtin-associated protein 1	0.452913	0.00333938		TC1900011656.hg.1	STXBP2	syntaxin binding protein 2	0.548953	0.000244457		TC1900011766.hg.1	MARK4	MAP/microtubule affinity-regulating kinase 4	0.580529	8.60303e-05
TC0300011223.hg.1	SELK	selenoprotein K	0.452592	0.00336464		TC1400007712.hg.1	BATF	basic leucine zipper transcription factor, ATF-like	0.548908	0.0002448		TC0100006865.hg.1	AGTRAP	angiotensin II receptor-associated protein	0.580437	8.63048e-05
TC0500013258.hg.1	ARHGEF37	Rho guanine nucleotide exchange factor 37	0.452475	0.00337387		TC1400006658.hg.1	MRPL52	mitochondrial ribosomal protein L52	0.548881	0.00024501		TC2000008993.hg.1	SCAND1	SCAN domain containing 1	0.580356	8.65476e-05
TC1600006578.hg.1	TBL3	transducin (beta)-like 3	0.452148	0.00339985		TC1700012187.hg.1	TNFSF12-TNFSF13	TNFSF12-TNFSF13 readthrough	0.548529	0.000247732		TC0300008702.hg.1	MCM2	minichromosome maintenance complex component 2	0.58018	8.70788e-05
TC0600011517.hg.1	HLA-DPA1	major histocompatibility complex, class II, DP alpha 1	0.45182	0.00342607		TC1600008427.hg.1	ZNRF1	zinc and ring finger 1, E3 ubiquitin protein ligase	0.54829	0.000249601		TC0100010104.hg.1	ZBTB7B	zinc finger and BTB domain containing 7B	0.579391	8.9498e-05
TC0900008742.hg.1	ARPC5L	actin related protein 2/3 complex subunit 5-like	0.451804	0.00342734		TC2200007114.hg.1	YWHAH	tyrosine 3-monooxygenase/tryptophan 5-monooxygenase activation protein, eta	0.548263	0.000249809		TC1000006794.hg.1	DHTKD1	dehydrogenase E1 and transketolase domain containing 1	0.578684	9.17137e-05
TC1900007150.hg.1	CC2D1A	coiled-coil and C2 domain containing 1A	0.451765	0.00343045		TC0600011224.hg.1	HIST1H2BL	histone cluster 1, H2bl	0.548167	0.000250564		TC2100007342.hg.1	C21orf33	chromosome 21 open reading frame 33	0.578314	9.2895e-05
TC0800009726.hg.1	MTMR7	myotubularin related protein 7	0.451658	0.00343908		TC0X00008724.hg.1	HMGB3	high mobility group box 3	0.547514	0.000255742		TC1600010604.hg.1	FAM96B	family with sequence similarity 96, member B	0.578304	9.29264e-05
TC2200007138.hg.1	FBXO7	F-box protein 7	0.451574	0.00344578		TC1100011258.hg.1	FIBP	fibroblast growth factor (acidic) intracellular binding protein	0.547342	0.000257122		TC0X00006477.hg.1	CD99	CD99 molecule	0.578007	9.38856e-05
TC0200010796.hg.1	CTDSP1	CTD small phosphatase 1	0.45145	0.0034558		TC0600011459.hg.1	HSPA1L	heat shock 70kDa protein 1-like	0.54716	0.000258595		TC1900008013.hg.1	PSMD8	proteasome 26S subunit, non-ATPase 8	0.577922	9.41608e-05
TC1100011338.hg.1	CDK2AP2	cyclin-dependent kinase 2 associated protein 2	0.451446	0.00345615		TC0100010267.hg.1	DUSP23	dual specificity phosphatase 23	0.547045	0.000259518		TC1700009623.hg.1	PHF23	PHD finger protein 23	0.577703	9.48741e-05
TC2000006799.hg.1	DSTN	destrin (actin depolymerizing factor)	0.451375	0.0034619		TC0600011517.hg.1	HLA-DPA1	major histocompatibility complex, class II, DP alpha 1	0.546925	0.000260497		TC0600011912.hg.1	SLC35B2	solute carrier family 35 (adenosine 3-phospho 5-phosphosulfate transporter), member B2	0.577666	9.4994e-05
TC0100018398.hg.1	TNFRSF25	tumor necrosis factor receptor superfamily, member 25	-0.451148	0.00348031		TC0900007064.hg.1	DNAJB5	DnaJ (Hsp40) homolog, subfamily B, member 5	0.5467	0.000262337		TC1100009864.hg.1	RHOG	ras homolog family member G	0.577379	9.59375e-05
TC0800009242.hg.1	HGH1	HGH1 homolog	0.449224	0.00363979		TC0600009744.hg.1	RAB32	RAB32, member RAS oncogene family	0.546618	0.000263004		TC1600007963.hg.1	MT1DP	metallothionein 1D, pseudogene (functional)	0.577299	9.62026e-05
TC0400007777.hg.1	CSN3	casein kappa	0.448965	0.00366174		TC1900009792.hg.1	PODNL1	podocan-like 1	0.546583	0.000263296		TC1200012163.hg.1	SRSF9	serine/arginine-rich splicing factor 9	0.576462	9.90123e-05
TC1200006787.hg.1	GABARAPL1	GABA(A) receptor-associated protein like 1	0.448927	0.00366498		TC1700008719.hg.1	KPNA2	karyopherin alpha 2 (RAG cohort 1, importin alpha 1)	0.546559	0.000263495		TC1700008719.hg.1	KPNA2	karyopherin alpha 2 (RAG cohort 1, importin alpha 1)	0.57451	0.000105851
TC1200011820.hg.1	PRDM4	PR domain containing 4	0.448701	0.00368417		TC0100013700.hg.1	CLSPN	claspin	0.546513	0.00026387		TC0600014129.hg.1	RRP36	ribosomal RNA processing 36	0.574372	0.00010635
TC0300013960.hg.1	HIGD1A	HIG1 hypoxia inducible domain family, member 1A	0.448485	0.00370268		TC0200008502.hg.1	NCAPH	non-SMC condensin I complex subunit H	0.546469	0.000264229		TC0X00009964.hg.1	PDZD11	PDZ domain containing 11	0.574368	0.000106364
TC2000007488.hg.1	PIGT	phosphatidylinositol glycan anchor biosynthesis class T	0.448317	0.00371713		TC1900011635.hg.1	CHMP2A	charged multivesicular body protein 2A	0.54645	0.000264387		TC0X00011185.hg.1	MECP2	methyl-CpG binding protein 2	0.574313	0.000106564
TC0700006813.hg.1	HDAC9	histone deacetylase 9	0.448139	0.00373249		TC1900011657.hg.1	MCEMP1	mast cell-expressed membrane protein 1	0.546354	0.000265183		TC1000008193.hg.1	PPIF	peptidylprolyl isomerase F	0.574304	0.000106598
TC1700006587.hg.1	EMC6	ER membrane protein complex subunit 6	0.448034	0.00374159		TC1200007866.hg.1	SHMT2	serine hydroxymethyltransferase 2 (mitochondrial)	0.546306	0.00026558		TC0200006627.hg.1	ID2	inhibitor of DNA binding 2, dominant negative helix-loop-helix protein	0.574054	0.00010751
TC1700007016.hg.1	TRPV2	transient receptor potential cation channel, subfamily V, member 2	0.447851	0.00375746		TC0700007198.hg.1	ANLN	anillin actin binding protein	0.545927	0.000268733		TC1700011369.hg.1	MED13	mediator complex subunit 13	0.573883	0.000108137
TC0600007273.hg.1	HIST1H1E	histone cluster 1, H1e	0.447768	0.0037647		TC1100012513.hg.1	H2AFX	H2A histone family, member X	0.545792	0.000269866		TC0500006523.hg.1	NDUFS6	NADH dehydrogenase (ubiquinone) Fe-S protein 6, 13kDa (NADH-coenzyme Q reductase)	0.573829	0.000108334
TC0100010078.hg.1	IL6R	interleukin 6 receptor	-0.447289	0.00380658		TC0100010032.hg.1	S100A9	S100 calcium binding protein A9	0.54557	0.000271733		TC1700008194.hg.1	ABI3	ABI family, member 3	0.573783	0.000108506
TC0300011038.hg.1	SLC25A20	solute carrier family 25 (carnitine/acylcarnitine translocase), member 20	0.446802	0.00384961		TC0100007449.hg.1	SH3BGRL3	SH3 domain binding glutamate-rich protein like 3	0.545497	0.00027235		TC2000009972.hg.1	SNRPB	small nuclear ribonucleoprotein polypeptides B and B1	0.573398	0.000109934
TC0100007505.hg.1	WDTC1	WD and tetratricopeptide repeats 1	0.446629	0.00386491		TC0100010887.hg.1	C1orf21	chromosome 1 open reading frame 21	0.545259	0.000274371		TC1800009289.hg.1	ACAA2	acetyl-CoA acyltransferase 2	0.573253	0.000110481
TC0600014083.hg.1	HIST1H2AG	histone cluster 1, H2ag	0.44587	0.00393303		TC1000011718.hg.1	CALHM2	calcium homeostasis modulator 2	0.545169	0.000275142		TC0300013884.hg.1	C3orf58	chromosome 3 open reading frame 58	0.573168	0.000110797
TC1100008067.hg.1	RAB1B	RAB1B, member RAS oncogene family	0.44585	0.00393487		TSUnmapped00000546.hg.1	RCC2	regulator of chromosome condensation 2	0.545028	0.000276351		TC0700011166.hg.1	CHCHD2	coiled-coil-helix-coiled-coil-helix domain containing 2	0.573019	0.000111359
TC0800011633.hg.1	MRPL13	mitochondrial ribosomal protein L13	0.445802	0.00393926		TC2000008993.hg.1	SCAND1	SCAN domain containing 1	0.545002	0.00027657		TC1400006566.hg.1	TOX4	TOX high mobility group box family member 4	0.572952	0.000111613
TC0600008972.hg.1	PRDM1	PR domain containing 1, with ZNF domain	0.445596	0.0039579		TC0600011140.hg.1	HIST1H3F	histone cluster 1, H3f	0.544735	0.000278879		TC0700010509.hg.1	CYCS	cytochrome c, somatic	0.572802	0.000112184
TC0100015866.hg.1	S100A4	S100 calcium binding protein A4	0.445186	0.00399533		TC1100009445.hg.1	FAM118B	family with sequence similarity 118, member B	0.544274	0.000282893		TC0300014041.hg.1	RUVBL1	RuvB-like AAA ATPase 1	0.572576	0.000113045
TC1600006658.hg.1	IL32	interleukin 32	0.445176	0.00399628		TC1400008763.hg.1	GZMH	granzyme H	0.544215	0.000283411		TC1900008146.hg.1	CCDC97	coiled-coil domain containing 97	0.572422	0.00011364
TC0600011853.hg.1	MEA1	male-enhanced antigen 1	0.445106	0.00400272		TC2200007662.hg.1	GTSE1	G-2 and S-phase expressed 1	0.544155	0.000283938		TC0600007290.hg.1	HIST1H2BH	histone cluster 1, H2bh	0.57242	0.000113644
TC1600008851.hg.1	TRAPPC2L	trafficking protein particle complex 2-like	0.445075	0.00400552		TC0400009330.hg.1	SAP30	Sin3A associated protein 30kDa	0.54397	0.000285566		TC0400011705.hg.1	C4orf3	chromosome 4 open reading frame 3	0.572365	0.000113856
TC1900007176.hg.1	PKN1	protein kinase N1	0.445051	0.00400777		TC0100017500.hg.1	TMEM63A	transmembrane protein 63A	-0.543717	0.000287811		TC1600011220.hg.1	CYBA	cytochrome b-245, alpha polypeptide	0.571842	0.000115892
TC0100015836.hg.1	LCE3D	late cornified envelope 3D	0.444875	0.00402398		TC1900011733.hg.1	RAB4B	RAB4B, member RAS oncogene family	0.543532	0.000289464		TC0100018355.hg.1	RHOU	ras homolog family member U	0.571719	0.000116375
TC2000008533.hg.1	RBBP9	retinoblastoma binding protein 9	0.4444	0.00406802		TC0100015856.hg.1	S100A12	S100 calcium binding protein A12	0.54335	0.000291093		TC0700012044.hg.1	FIS1	fission, mitochondrial 1	0.571662	0.0001166
TC1300007130.hg.1	NUDT15	nudix hydrolase 15	-0.444241	0.00408281		TC1900007386.hg.1	SSBP4	single stranded DNA binding protein 4	0.543308	0.000291475		TC0100010193.hg.1	PRCC	papillary renal cell carcinoma (translocation-associated)	0.571646	0.000116662
TC1900009368.hg.1	TICAM1	toll-like receptor adaptor molecule 1	0.444116	0.00409453		TC0X00007199.hg.1	WAS	Wiskott-Aldrich syndrome	0.543204	0.000292411		TC1900009828.hg.1	NDUFB7	NADH dehydrogenase (ubiquinone) 1 beta subcomplex, 7, 18kDa	0.571014	0.000119178
TC1600006485.hg.1	RHOT2	ras homolog family member T2	0.444037	0.00410193		TC0600007293.hg.1	HIST1H2BI	histone cluster 1, H2bi	0.543144	0.00029295		TC1700011744.hg.1	MIF4GD	MIF4G domain containing	0.570521	0.000121174
TC0100013556.hg.1	NKAIN1	Na+/K+ transporting ATPase interacting 1	0.443791	0.00412504		TC1200009300.hg.1	BRI3BP	BRI3 binding protein	0.543036	0.00029393		TC0700006648.hg.1	RAC1	ras-related C3 botulinum toxin substrate 1 (rho family, small GTP binding protein Rac1)	0.570481	0.000121338
TC1900010631.hg.1	RINL	Ras and Rab interactor like	0.44372	0.00413177		TC1700010204.hg.1	SDF2	stromal cell-derived factor 2	0.543027	0.000294011		TC1100006576.hg.1	CD81	CD81 molecule	0.570461	0.000121418
TC1700007626.hg.1	CCL4L2	chemokine (C-C motif) ligand 4-like 2	0.442887	0.00421098		TC0X00010131.hg.1	PGAM4	phosphoglycerate mutase family member 4	0.542887	0.000295285		TC0100015943.hg.1	DPM3	dolichyl-phosphate mannosyltransferase polypeptide 3	0.569832	0.000124017
TC1900011251.hg.1	NKG7	natural killer cell granule protein 7	0.442801	0.00421926		TC0600009710.hg.1	STX11	syntaxin 11	0.542825	0.000295846		TC1500006977.hg.1	VPS18	VPS18 CORVET/HOPS core subunit	0.569677	0.000124663
TC1600011472.hg.1	NMRAL1	NmrA-like family domain containing 1	0.442663	0.00423258		TC1500007392.hg.1	CCNB2	cyclin B2	0.542786	0.000296204		TC1700006644.hg.1	PSMB6	proteasome subunit beta 6	0.569603	0.000124974
TC0100009403.hg.1	CHI3L2	chitinase 3-like 2	0.442293	0.00426832		TC1100008044.hg.1	DRAP1	DR1-associated protein 1 (negative cofactor 2 alpha)	0.542702	0.000296975		TC0600011224.hg.1	HIST1H2BL	histone cluster 1, H2bl	0.569528	0.000125286
TC1900009431.hg.1	SLC25A23	solute carrier family 25 (mitochondrial carrier; phosphate carrier), member 23	0.442146	0.00428269		TC0700013500.hg.1	ADAP1	ArfGAP with dual PH domains 1	0.542679	0.000297185		TC0600011142.hg.1	HIST1H3G	histone cluster 1, H3g	0.569455	0.000125597
TC1500009731.hg.1	FAM96A	family with sequence similarity 96, member A	0.441865	0.00431008		TC0900011177.hg.1	TXN	thioredoxin	0.542439	0.000299389		TC0300009016.hg.1	ATP1B3	ATPase, Na+/K+ transporting, beta 3 polypeptide	0.569444	0.000125643
TC0200014250.hg.1	SMPD4	sphingomyelin phosphodiesterase 4, neutral membrane (neutral sphingomyelinase-3)	0.441864	0.00431015		TC0600009381.hg.1	CENPW	centromere protein W	0.542301	0.000300666		TC1800009268.hg.1	DSC2	desmocollin 2	0.569435	0.000125679
TC1400006723.hg.1	REC8	REC8 meiotic recombination protein	0.441123	0.00438335		TC0700013405.hg.1	BRI3	brain protein I3	0.542076	0.000302755		TC1000008643.hg.1	SCD	stearoyl-CoA desaturase (delta-9-desaturase)	0.569358	0.000126003
TC0200006900.hg.1	GDF7	growth differentiation factor 7	0.440429	0.00445276		TC0600011658.hg.1	ETV7	ets variant 7	0.542063	0.00030287		TC1700011802.hg.1	RHBDF2	rhomboid 5 homolog 2 (Drosophila)	0.569237	0.000126516
TC0300007470.hg.1	PPM1M	protein phosphatase, Mg2+/Mn2+ dependent, 1M	0.440237	0.00447208		TC0900009301.hg.1	MRPL41	mitochondrial ribosomal protein L41	0.541655	0.000306695		TC0100017420.hg.1	DUSP10	dual specificity phosphatase 10	0.568747	0.00012861
TC0800009830.hg.1	REEP4	receptor accessory protein 4	0.440213	0.00447454		TC0700013456.hg.1	ARF5	ADP-ribosylation factor 5	0.54162	0.00030703		TC0700008588.hg.1	ZNHIT1	zinc finger, HIT-type containing 1	0.568557	0.00012943
TC0900006752.hg.1	RRAGA	Ras-related GTP binding A	0.439872	0.00450916		TC0400012245.hg.1	FAM198B	family with sequence similarity 198, member B	0.541549	0.000307695		TC2000008344.hg.1	HAO1	hydroxyacid oxidase (glycolate oxidase) 1	0.568349	0.000130337
TC1600011451.hg.1	TCF25	transcription factor 25 (basic helix-loop-helix)	0.43987	0.00450938		TC2200009270.hg.1	APOBEC3B	apolipoprotein B mRNA editing enzyme, catalytic polypeptide-like 3B	0.541103	0.000311942		TC1300008453.hg.1	FLT3	fms-related tyrosine kinase 3	0.568075	0.000131538
TC0500012372.hg.1	LARS	leucyl-tRNA synthetase	-0.439747	0.0045219		TC0800010154.hg.1	LSM1	LSM1 homolog, mRNA degradation associated	0.541086	0.000312099		TC1600006886.hg.1	NUBP1	nucleotide binding protein 1	0.56803	0.000131731
TC2000006894.hg.1	KIZ	kizuna centrosomal protein	0.439732	0.0045234		TC1400009108.hg.1	POLE2	polymerase (DNA directed), epsilon 2, accessory subunit	0.540811	0.000314747		TC0300008999.hg.1	ZBTB38	zinc finger and BTB domain containing 38	0.567999	0.00013187
TC1200012859.hg.1	RHOF	ras homolog family member F (in filopodia)	0.439315	0.00456625		TC0100012020.hg.1	COA6	cytochrome c oxidase assembly factor 6	0.540656	0.000316246		TC1900009445.hg.1	GPR108	G protein-coupled receptor 108	0.567693	0.000133225
TC0100014250.hg.1	TMEM59	transmembrane protein 59	0.439306	0.00456717		TC0500012470.hg.1	CD74	CD74 molecule, major histocompatibility complex, class II invariant chain	0.539889	0.000323754		TC0200015771.hg.1	TUBA4A	tubulin, alpha 4a	0.567383	0.00013461
TC1900010781.hg.1	RABAC1	Rab acceptor 1 (prenylated)	0.439194	0.0045787		TC1900010781.hg.1	RABAC1	Rab acceptor 1 (prenylated)	0.53891	0.000333569		TC0100014188.hg.1	NRDC	nardilysin convertase	0.567202	0.000135421
TC1600011220.hg.1	CYBA	cytochrome b-245, alpha polypeptide	0.439134	0.00458488		TC1900007329.hg.1	PGLS	6-phosphogluconolactonase	0.538463	0.000338131		TC0600011376.hg.1	PPP1R18	protein phosphatase 1, regulatory subunit 18	0.566811	0.000137198
TC1700012070.hg.1	FAM195B	family with sequence similarity 195, member B	0.438897	0.00460938		TC0100006675.hg.1	KCNAB2	potassium channel, voltage gated subfamily A regulatory beta subunit 2	0.538419	0.000338588		TC1700010584.hg.1	MIEN1	migration and invasion enhancer 1	0.566729	0.000137574
TC0300013906.hg.1	KCNMB2	potassium channel subfamily M regulatory beta subunit 2	0.438875	0.00461172		TC2000009916.hg.1	TGIF2-C20orf24	TGIF2-C20orf24 readthrough	0.537721	0.000345851		TC1700006748.hg.1	TMEM102	transmembrane protein 102	0.566228	0.000139884
TC1200012648.hg.1	MYL6	myosin light chain 6	0.438655	0.00463465		TC0100006865.hg.1	AGTRAP	angiotensin II receptor-associated protein	0.537227	0.000351069		TC0400007559.hg.1	TMEM165	transmembrane protein 165	0.566179	0.000140112
TC1900007891.hg.1	HCST	hematopoietic cell signal transducer	0.438568	0.00464364		TC0100015902.hg.1	C1orf43	chromosome 1 open reading frame 43	0.536958	0.000353941		TSUnmapped00000019.hg.1	DYRK1B	dual specificity tyrosine-(Y)-phosphorylation regulated kinase 1B	0.566111	0.000140429
TC0100009943.hg.1	SCNM1	sodium channel modifier 1	0.438506	0.00465015		TC1600006886.hg.1	NUBP1	nucleotide binding protein 1	0.53695	0.000354029		TC1100010712.hg.1	ARHGAP1	Rho GTPase activating protein 1	0.56599	0.000140993
TC2200007327.hg.1	POLR2F	polymerase (RNA) II (DNA directed) polypeptide F	0.438464	0.00465461		TC1700011967.hg.1	EIF4A3	eukaryotic translation initiation factor 4A3	0.536846	0.000355141		TC1700012316.hg.1	ANAPC11	anaphase promoting complex subunit 11	0.56596	0.000141135
TC1100013038.hg.1	SNX15	sorting nexin 15	0.438231	0.00467906		TC0800006663.hg.1	ERI1	exoribonuclease 1	0.536503	0.000358842		TC1900008020.hg.1	ACTN4	actinin, alpha 4	0.565846	0.000141666
TC1200008931.hg.1	RITA1	RBPJ interacting and tubulin associated 1	0.438141	0.00468849		TC2000010002.hg.1	NCOA6	nuclear receptor coactivator 6	0.536336	0.000360666		TC1700007949.hg.1	ARL4D	ADP-ribosylation factor like GTPase 4D	0.565504	0.000143282
TC0500013381.hg.1	PRELID2	PRELI domain containing 2	0.438088	0.00469411		TC0700011999.hg.1	PPP1R35	protein phosphatase 1, regulatory subunit 35	0.536162	0.000362561		TC1600007959.hg.1	MT1E	metallothionein 1E	0.565331	0.000144106
TC1000012090.hg.1	IKZF5	IKAROS family zinc finger 5	0.437384	0.0047689		TC0600007274.hg.1	HIST1H2BD	histone cluster 1, H2bd	0.536075	0.000363519		TC0300011173.hg.1	NT5DC2	5-nucleotidase domain containing 2	0.564947	0.00014595
TC0900011404.hg.1	STOM	stomatin	0.437348	0.00477275		TC0700013055.hg.1	CDK5	cyclin-dependent kinase 5	0.53599	0.000364454		TC0100009949.hg.1	PSMD4	proteasome 26S subunit, non-ATPase 4	0.564642	0.000147428
TC1600010011.hg.1	PYCARD	PYD and CARD domain containing	0.437245	0.00478369		TC1500010050.hg.1	COX5A	cytochrome c oxidase subunit Va	0.53589	0.00036555		TC0900007863.hg.1	CKS2	CDC28 protein kinase regulatory subunit 2	0.564554	0.000147857
TC1000008961.hg.1	NHLRC2	NHL repeat containing 2	0.437055	0.00480413		TC1600008906.hg.1	DEF8	differentially expressed in FDCP 8 homolog (mouse)	0.535509	0.000369781		TC1100009617.hg.1	GLB1L3	galactosidase beta 1 like 3	0.56448	0.000148222
TC1900007678.hg.1	POP4	POP4 homolog, ribonuclease P/MRP subunit	0.436654	0.00484749		TC1100007216.hg.1	PRRG4	proline rich Gla (G-carboxyglutamic acid) 4 (transmembrane)	0.535125	0.000374073		TC1900007260.hg.1	TPM4	tropomyosin 4	0.56438	0.000148712
TC0600011674.hg.1	PPIL1	peptidylprolyl isomerase (cyclophilin)-like 1	0.436644	0.00484855		TC0800009236.hg.1	EXOSC4	exosome component 4	0.534115	0.000385612		TC0600007377.hg.1	HIST1H2BM	histone cluster 1, H2bm	0.564322	0.000148996
TC0200016115.hg.1	ARL4C	ADP-ribosylation factor like GTPase 4C	0.43643	0.00487181		TC0300008702.hg.1	MCM2	minichromosome maintenance complex component 2	0.533911	0.000387974		TC1100007938.hg.1	FERMT3	fermitin family member 3	0.564113	0.000150027
TC0100016914.hg.1	TNNI1	troponin I type 1 (skeletal, slow)	0.436306	0.00488537		TC1100007833.hg.1	INCENP	inner centromere protein	0.53383	0.00038892		TSUnmapped00000275.hg.1	NDUFA6	NADH dehydrogenase (ubiquinone) 1 alpha subcomplex, 6, 14kDa	0.563956	0.000150804
TC0700007399.hg.1	PPIA	peptidylprolyl isomerase A (cyclophilin A)	0.436222	0.00489454		TC1900008221.hg.1	PINLYP	phospholipase A2 inhibitor and LY6/PLAUR domain containing	0.533709	0.000390328		TC0300014094.hg.1	TCTEX1D2	Tctex1 domain containing 2	0.563771	0.000151727
TC0500012870.hg.1	STC2	stanniocalcin 2	0.43622	0.00489473		TC0300011173.hg.1	NT5DC2	5-nucleotidase domain containing 2	0.533205	0.000396266		TC1500010018.hg.1	SEMA7A	semaphorin 7A, GPI membrane anchor (John Milton Hagen blood group)	0.56358	0.000152683
TC1700011369.hg.1	MED13	mediator complex subunit 13	0.435991	0.00491979		TC1900006499.hg.1	ARID3A	AT rich interactive domain 3A (BRIGHT-like)	0.533179	0.000396575		TC0500009599.hg.1	TSPAN17	tetraspanin 17	0.563565	0.000152759
TC1900006588.hg.1	GADD45B	growth arrest and DNA-damage-inducible, beta	0.435947	0.00492465		TC1900007679.hg.1	PLEKHF1	pleckstrin homology domain containing, family F (with FYVE domain) member 1	0.532959	0.000399199		TC0200010838.hg.1	STK16	serine/threonine kinase 16	0.563449	0.000153347
TC1900010704.hg.1	PRX	periaxin	0.435754	0.00494597		TC1100012318.hg.1	IL18	interleukin 18	0.53283	0.000400742		TC0100015701.hg.1	HIST2H3A	histone cluster 2, H3a	0.563222	0.000154497
TC1600007962.hg.1	MT1A	metallothionein 1A	0.435497	0.00497434		TC1700007262.hg.1	MAP2K3	mitogen-activated protein kinase kinase 3	0.5327	0.000402306		TC1500010463.hg.1	PRC1	protein regulator of cytokinesis 1	0.563135	0.000154937
TC1900008271.hg.1	IGSF23	immunoglobulin superfamily, member 23	0.435493	0.00497481		TC0100010148.hg.1	LAMTOR2	late endosomal/lysosomal adaptor, MAPK and MTOR activator 2	0.532565	0.000403927		TC0700008617.hg.1	SH2B2	SH2B adaptor protein 2	0.562721	0.000157058
TC0100016438.hg.1	ANKRD45	ankyrin repeat domain 45	0.435492	0.00497488		TC1100010987.hg.1	FABP5	fatty acid binding protein 5 (psoriasis-associated)	0.532157	0.000408872		TC1100011158.hg.1	BAD	BCL2-associated agonist of cell death	0.562698	0.000157179
TC0X00006666.hg.1	UBE2E4P	ubiquitin-conjugating enzyme E2E 4 pseudogene	0.435342	0.00499157		TC0500006523.hg.1	NDUFS6	NADH dehydrogenase (ubiquinone) Fe-S protein 6, 13kDa (NADH-coenzyme Q reductase)	0.532146	0.00040901		TSUnmapped00000190.hg.1	KIF15	kinesin family member 15	0.562617	0.000157596
TC0100016065.hg.1	CD1B	CD1b molecule	0.434869	0.00504446		TC1200009621.hg.1	FOXM1	forkhead box M1	0.531596	0.000415773		TC1900010632.hg.1	SIRT2	sirtuin 2	0.561775	0.00016201
TSUnmapped00000275.hg.1	NDUFA6	NADH dehydrogenase (ubiquinone) 1 alpha subcomplex, 6, 14kDa	0.434504	0.00508563		TC0500011228.hg.1	ARSB	arylsulfatase B	0.531543	0.00041642		TC1900011764.hg.1	GEMIN7	gem nuclear organelle associated protein 7	0.561029	0.000166011
TC1900011733.hg.1	RAB4B	RAB4B, member RAS oncogene family	0.434466	0.00508993		TC0800011633.hg.1	MRPL13	mitochondrial ribosomal protein L13	0.531502	0.000416936		TC1900009769.hg.1	STX10	syntaxin 10	0.560804	0.000167234
TSUnmapped00000572.hg.1	RPS6KA1	ribosomal protein S6 kinase, 90kDa, polypeptide 1	0.434404	0.00509693		TC0600007282.hg.1	HIST1H2BF	histone cluster 1, H2bf	0.530871	0.000424838		TC0300009799.hg.1	RTP4	receptor (chemosensory) transporter protein 4	0.560451	0.000169168
TC1200007597.hg.1	COX14	COX14 cytochrome c oxidase assembly factor	0.434146	0.00512625		TC1500007833.hg.1	PML	promyelocytic leukemia	0.530851	0.000425081		TC0400012968.hg.1	NDUFC1	NADH dehydrogenase (ubiquinone) 1, subcomplex unknown, 1, 6kDa	0.560297	0.000170023
TC0600013719.hg.1	DYNLT1	dynein, light chain, Tctex-type 1	0.434077	0.00513407		TC0100017612.hg.1	TRIM11	tripartite motif containing 11	0.530791	0.000425841		TC1400007201.hg.1	CDKN3	cyclin-dependent kinase inhibitor 3	0.560091	0.000171166
TC1600007441.hg.1	PPP4C	protein phosphatase 4, catalytic subunit	0.433998	0.00514304		TC0300008369.hg.1	ATP6V1A	ATPase, H+ transporting, lysosomal 70kDa, V1 subunit A	0.530732	0.000426593		TC1400009131.hg.1	MAP4K5	mitogen-activated protein kinase kinase kinase kinase 5	0.559421	0.000174939
TC1200010450.hg.1	YAF2	YY1 associated factor 2	0.433988	0.00514418		TC0100009876.hg.1	HIST2H2AA3	histone cluster 2, H2aa3	0.530603	0.000428223		TC0100010148.hg.1	LAMTOR2	late endosomal/lysosomal adaptor, MAPK and MTOR activator 2	0.55935	0.000175342
TC1100013028.hg.1	OTUB1	OTU deubiquitinase, ubiquitin aldehyde binding 1	0.433926	0.0051513		TC1900006466.hg.1	CDC34	cell division cycle 34	0.530528	0.000429184		TC1900009759.hg.1	GADD45GIP1	growth arrest and DNA-damage-inducible, gamma interacting protein 1	0.55935	0.000175343
TC1100013193.hg.1	PTPRCAP	protein tyrosine phosphatase, receptor type, C-associated protein	0.433832	0.00516209		TC0100006982.hg.1	EFHD2	EF-hand domain family member D2	0.530474	0.000429866		TC2200007309.hg.1	SH3BP1	SH3-domain binding protein 1	0.559126	0.000176625
TC0300013912.hg.1	DNAJB11	DnaJ (Hsp40) homolog, subfamily B, member 11	0.433806	0.00516499		TC0200016706.hg.1	MRPS5	mitochondrial ribosomal protein S5	0.530466	0.000429974		TC1900006466.hg.1	CDC34	cell division cycle 34	0.558789	0.000178568
TC0100008145.hg.1	TSPAN1	tetraspanin 1	0.433743	0.00517227		TC0100018315.hg.1	UCK2	uridine-cytidine kinase 2	0.530373	0.000431159		TC1900009315.hg.1	DAPK3	death-associated protein kinase 3	0.558768	0.000178689
TC1500008105.hg.1	FAM103A1	family with sequence similarity 103, member A1	0.433646	0.00518334		TC0800008783.hg.1	SQLE	squalene epoxidase	0.53029	0.000432224		TC1200009131.hg.1	DYNLL1	dynein, light chain, LC8-type 1	0.558751	0.000178788
TC2100008496.hg.1	SLC5A3	solute carrier family 5 (sodium/myo-inositol cotransporter), member 3	0.433419	0.00520956		TC0900007604.hg.1	OSTF1	osteoclast stimulating factor 1	0.530097	0.000434707		TC0500012405.hg.1	HTR4	5-hydroxytryptamine (serotonin) receptor 4, G protein-coupled	0.558697	0.000179097
TC0100015206.hg.1	GNAT2	guanine nucleotide binding protein (G protein), alpha transducing activity polypeptide 2	0.433385	0.00521346		TC1400010045.hg.1	SERPINA1	serpin peptidase inhibitor, clade A (alpha-1 antiproteinase, antitrypsin), member 1	0.529919	0.000437006		TC0600011853.hg.1	MEA1	male-enhanced antigen 1	0.558336	0.000181207
TC1100012121.hg.1	TMEM123	transmembrane protein 123	-0.433304	0.00522287		TC1700012076.hg.1	ARHGDIA	Rho GDP dissociation inhibitor (GDI) alpha	0.529738	0.000439348		TC0600011442.hg.1	C6orf47	chromosome 6 open reading frame 47	0.558205	0.000181979
TC0100017420.hg.1	DUSP10	dual specificity phosphatase 10	0.433238	0.00523044		TC1900007089.hg.1	ASNA1	arsA arsenite transporter, ATP-binding, homolog 1 (bacterial)	0.529726	0.0004395		TC1600011451.hg.1	TCF25	transcription factor 25 (basic helix-loop-helix)	0.55819	0.000182068
TC1900008036.hg.1	MRPS12	mitochondrial ribosomal protein S12	0.433161	0.00523944		TC0700011344.hg.1	GUSB	glucuronidase, beta	0.52966	0.000440371		TC0500006744.hg.1	ROPN1L	rhophilin associated tail protein 1-like	0.558141	0.000182356
TC1200009972.hg.1	GPR19	G protein-coupled receptor 19	0.432924	0.00526692		TC1700012316.hg.1	ANAPC11	anaphase promoting complex subunit 11	0.529595	0.000441215		TC0100016944.hg.1	ARL8A	ADP-ribosylation factor like GTPase 8A	0.557918	0.000183675
TC0700006645.hg.1	USP42	ubiquitin specific peptidase 42	0.432835	0.00527735		TC1100012981.hg.1	RCN1	reticulocalbin 1, EF-hand calcium binding domain	0.529566	0.000441594		TC1700006808.hg.1	RANGRF	RAN guanine nucleotide release factor	0.557514	0.000186089
TC2200008589.hg.1	APOL4	apolipoprotein L, 4	0.432807	0.00528064		TC0200011686.hg.1	ITGB1BP1	integrin beta 1 binding protein 1	0.529429	0.000443391		TC0500012470.hg.1	CD74	CD74 molecule, major histocompatibility complex, class II invariant chain	0.557497	0.000186192
TC0500008705.hg.1	TXNDC15	thioredoxin domain containing 15	0.432627	0.00530162		TC0300009524.hg.1	ECT2	epithelial cell transforming 2	0.529122	0.000447424		TC1100008044.hg.1	DRAP1	DR1-associated protein 1 (negative cofactor 2 alpha)	0.55746	0.000186415
TC0100013472.hg.1	DNAJC8	DnaJ (Hsp40) homolog, subfamily C, member 8	0.432571	0.00530826		TC1200012234.hg.1	CLIP1	CAP-GLY domain containing linker protein 1	0.528918	0.000450129		TC0100008079.hg.1	IPO13	importin 13	0.557388	0.000186846
TC1900011160.hg.1	TSKS	testis-specific serine kinase substrate	0.432095	0.00536442		TC0700013544.hg.1	PSMA2	proteasome subunit alpha 2	0.528504	0.000455673		TC0200008870.hg.1	BCL2L11	BCL2-like 11 (apoptosis facilitator)	0.556474	0.000192437
TC0700008519.hg.1	ZSCAN21	zinc finger and SCAN domain containing 21	0.431977	0.0053784		TC0600011508.hg.1	TAP1	transporter 1, ATP-binding cassette, sub-family B (MDR/TAP)	0.528123	0.000460814		TC1100008342.hg.1	INPPL1	inositol polyphosphate phosphatase-like 1	0.556192	0.000194188
TC0700006610.hg.1	AP5Z1	adaptor-related protein complex 5, zeta 1 subunit	0.431835	0.00539528		TC1700012285.hg.1	PRR11	proline rich 11	0.527987	0.000462664		TC1100011032.hg.1	CYB561A3	cytochrome b561 family, member A3	0.55607	0.000194954
TC1100012471.hg.1	AMICA1	adhesion molecule, interacts with CXADR antigen 1	-0.431665	0.00541554		TC1400007201.hg.1	CDKN3	cyclin-dependent kinase inhibitor 3	0.527267	0.000472563		TC1000011948.hg.1	PDZD8	PDZ domain containing 8	0.555771	0.000196835
TC1100013005.hg.1	ZFP91	ZFP91 zinc finger protein	0.431654	0.00541676		TC0100010360.hg.1	HSPA6	heat shock 70kDa protein 6 (HSP70B)	0.527073	0.000475261		TC1000010006.hg.1	DNAJC1	DnaJ (Hsp40) homolog, subfamily C, member 1	0.555478	0.000198695
TC2100007342.hg.1	C21orf33	chromosome 21 open reading frame 33	0.431379	0.00544975		TC0300013884.hg.1	C3orf58	chromosome 3 open reading frame 58	0.526999	0.000476294		TC1400007695.hg.1	EIF2B2	eukaryotic translation initiation factor 2B, subunit 2 beta, 39kDa	0.555052	0.000201433
TC1100012445.hg.1	BACE1	beta-site APP-cleaving enzyme 1	-0.431274	0.00546233		TC2000006541.hg.1	ITPA	inosine triphosphatase (nucleoside triphosphate pyrophosphatase)	0.526783	0.000479332		TC1400010596.hg.1	PSMA6	proteasome subunit alpha 6	0.555016	0.000201663
TC0600014084.hg.1	HIST1H4I	histone cluster 1, H4i	0.430861	0.00551217		TC0100013629.hg.1	YARS	tyrosyl-tRNA synthetase	0.526474	0.000483687		TC1700010699.hg.1	DNAJC7	DnaJ (Hsp40) homolog, subfamily C, member 7	0.554521	0.000204882
TC0100013730.hg.1	GRIK3	glutamate receptor, ionotropic, kainate 3	0.430326	0.00557748		TC0200016607.hg.1	UBE2F	ubiquitin-conjugating enzyme E2F (putative)	0.526298	0.000486186		TC2200007982.hg.1	UFD1L	ubiquitin fusion degradation 1 like (yeast)	0.554221	0.000206862
TC1900006626.hg.1	CELF5	CUGBP, Elav-like family member 5	0.4303	0.00558063		TC1900007325.hg.1	MVB12A	multivesicular body subunit 12A	0.526292	0.000486274		TC1100009279.hg.1	OAF	out at first homolog	0.554106	0.000207623
TSUnmapped00000095.hg.1	NDUFA6	NADH dehydrogenase (ubiquinone) 1 alpha subcomplex, 6, 14kDa	0.430043	0.00561222		TC1700011281.hg.1	SKA2	spindle and kinetochore associated complex subunit 2	0.526057	0.00048963		TC1100007948.hg.1	PRDX5	peroxiredoxin 5	0.554061	0.000207921
TC2000010002.hg.1	NCOA6	nuclear receptor coactivator 6	0.429955	0.00562302		TC1900011392.hg.1	TFPT	TCF3 (E2A) fusion partner (in childhood Leukemia)	0.525679	0.000495081		TC0900009307.hg.1	ARRDC1	arrestin domain containing 1	0.553715	0.000210232
TC1600008585.hg.1	CMIP	c-Maf inducing protein	0.429917	0.00562769		TC0600007679.hg.1	HLA-DPB2	major histocompatibility complex, class II, DP beta 2 (pseudogene)	0.525654	0.000495449		TC2200009278.hg.1	RBX1	ring-box 1, E3 ubiquitin protein ligase	0.553688	0.000210411
TC1100013047.hg.1	SF3B2	splicing factor 3b subunit 2	0.429816	0.00564019		TC1800009268.hg.1	DSC2	desmocollin 2	0.525585	0.000496437		TC0100018489.hg.1	VPS72	vacuolar protein sorting 72 homolog (S. cerevisiae)	0.55342	0.000212218
TC0700008617.hg.1	SH2B2	SH2B adaptor protein 2	0.429811	0.00564081		TC1600006574.hg.1	NDUFB10	NADH dehydrogenase (ubiquinone) 1 beta subcomplex, 10, 22kDa	0.525457	0.0004983		TC0100013441.hg.1	FGR	FGR proto-oncogene, Src family tyrosine kinase	0.553312	0.000212951
TC0500009756.hg.1	OR2V2	olfactory receptor, family 2, subfamily V, member 2	-0.429584	0.00566892		TC1700006767.hg.1	WRAP53	WD repeat containing, antisense to TP53	0.525362	0.000499692		TC1500006965.hg.1	RAD51	RAD51 recombinase	0.553013	0.000214988
TC1700009677.hg.1	BORCS6	BLOC-1 related complex subunit 6	0.429488	0.00568091		TC0400006987.hg.1	LAP3	leucine aminopeptidase 3	0.525283	0.000500839		TC0100007669.hg.1	CCDC28B	coiled-coil domain containing 28B	0.552956	0.000215378
TC0700006864.hg.1	SP4	Sp4 transcription factor	0.429421	0.00568925		TC0100007669.hg.1	CCDC28B	coiled-coil domain containing 28B	0.525269	0.000501045		TC0X00008401.hg.1	RAB33A	RAB33A, member RAS oncogene family	0.552609	0.00021777
TC0900012212.hg.1	PLIN2	perilipin 2	0.429364	0.00569639		TC0700007399.hg.1	PPIA	peptidylprolyl isomerase A (cyclophilin A)	0.524987	0.000505186		TC1900009970.hg.1	BST2	bone marrow stromal cell antigen 2	0.552534	0.00021829
TC0300010862.hg.1	POMGNT2	protein O-linked mannose N-acetylglucosaminyltransferase 2 (beta 1,4-)	0.42917	0.00572058		TC1000010686.hg.1	ZWINT	ZW10 interacting kinetochore protein	0.524897	0.000506512		TC1700008867.hg.1	SLC9A3R1	solute carrier family 9, subfamily A (NHE3, cation proton antiporter 3), member 3 regulator 1	0.552114	0.000221225
TC1000011657.hg.1	FGF8	fibroblast growth factor 8 (androgen-induced)	0.429022	0.00573913		TC1200010866.hg.1	CD63	CD63 molecule	0.524651	0.000510167		TC0100015715.hg.1	SF3B4	splicing factor 3b, subunit 4, 49kDa	0.551813	0.000223346
TC1100010712.hg.1	ARHGAP1	Rho GTPase activating protein 1	0.428794	0.00576783		TC1900011909.hg.1	COPE	coatomer protein complex subunit epsilon	0.524648	0.000510213		TC0500009614.hg.1	PRELID1	PRELI domain containing 1	0.55175	0.000223791
TC0700009526.hg.1	CTAGE8	CTAGE family, member 8	0.428758	0.00577238		TC1100008985.hg.1	ATM	ATM serine/threonine kinase	-0.524467	0.000512905		TC1900009627.hg.1	TYK2	tyrosine kinase 2	0.551563	0.000225125
TC1700007105.hg.1	LLGL1	lethal giant larvae homolog 1 (Drosophila)	0.428714	0.00577795		TC0900012291.hg.1	NPDC1	neural proliferation, differentiation and control, 1	0.524261	0.000515992		TC1200012648.hg.1	MYL6	myosin light chain 6	0.551398	0.0002263
TC0100008194.hg.1	FOXD2	forkhead box D2	0.428694	0.00578041		TC1900007125.hg.1	NACC1	nucleus accumbens associated 1, BEN and BTB (POZ) domain containing	0.524124	0.000518057		TC1100011737.hg.1	NDUFC2-KCTD14	NDUFC2-KCTD14 readthrough	0.551264	0.000227263
TC0600011843.hg.1	TBCC	tubulin folding cofactor C	0.428659	0.00578486		TSUnmapped00000627.hg.1	KIF15	kinesin family member 15	0.523799	0.000522968		TC0100010267.hg.1	DUSP23	dual specificity phosphatase 23	0.551104	0.000228422
TC0900012185.hg.1	CEL	carboxyl ester lipase	0.428578	0.00579507		TC0600007377.hg.1	HIST1H2BM	histone cluster 1, H2bm	0.523723	0.000524121		TC0X00011211.hg.1	G6PD	glucose-6-phosphate dehydrogenase	0.55096	0.000229465
TC0100010140.hg.1	SYT11	synaptotagmin XI	0.428316	0.00582837		TC0100016022.hg.1	HDGF	hepatoma-derived growth factor	0.523654	0.000525185		TC1600008226.hg.1	NIP7	NIP7, nucleolar pre-rRNA processing protein	0.550815	0.000230517
TC0300013988.hg.1	PCBP4	poly(rC) binding protein 4	0.428302	0.00583012		TC0500013388.hg.1	HAVCR2	hepatitis A virus cellular receptor 2	0.52339	0.000529228		TC0700008522.hg.1	COPS6	COP9 signalosome subunit 6	0.550585	0.0002322
TC0700013590.hg.1	PTCD1	pentatricopeptide repeat domain 1	0.428149	0.00584964		TC1000008099.hg.1	C10orf11	chromosome 10 open reading frame 11	0.523178	0.000532485		TC0700013327.hg.1	CHST12	carbohydrate (chondroitin 4) sulfotransferase 12	0.550576	0.000232266
TC1100011737.hg.1	NDUFC2-KCTD14	NDUFC2-KCTD14 readthrough	0.42797	0.00587254		TC0900011592.hg.1	PTRH1	peptidyl-tRNA hydrolase 1 homolog	0.522911	0.000536628		TC0600014099.hg.1	GTF2H4	general transcription factor IIH subunit 4	0.550571	0.000232305
TC0100013557.hg.1	SNRNP40	small nuclear ribonucleoprotein, U5 40kDa subunit	0.427903	0.00588116		TC1700011097.hg.1	LRRC59	leucine rich repeat containing 59	0.522631	0.000540998		TC0300012670.hg.1	ATR	ATR serine/threonine kinase	0.550278	0.000234465
TC0100007552.hg.1	SESN2	sestrin 2	0.427736	0.00590258		TC0X00011326.hg.1	HPRT1	hypoxanthine phosphoribosyltransferase 1	0.522458	0.000543714		TC0600013147.hg.1	ARHGAP18	Rho GTPase activating protein 18	0.55017	0.00023526
TC1200012308.hg.1	NCOR2	nuclear receptor corepressor 2	0.427607	0.00591915		TC2200008859.hg.1	NDUFA6	NADH dehydrogenase (ubiquinone) 1 alpha subcomplex, 6, 14kDa	0.522023	0.000550601		TC1700012285.hg.1	PRR11	proline rich 11	0.550048	0.000236167
TC0100012828.hg.1	LZIC	leucine zipper and CTNNBIP1 domain containing	0.427429	0.00594217		TC0600014044.hg.1	PSMB1	proteasome subunit beta 1	0.5217	0.000555765		TC0500007413.hg.1	GZMA	granzyme A	0.55001	0.000236456
TC1700008661.hg.1	PRKCA	protein kinase C, alpha	-0.42739	0.00594725		TC1200012749.hg.1	CD163	CD163 molecule	0.521157	0.000564547		TC1600006436.hg.1	SNRNP25	small nuclear ribonucleoprotein, U11/U12 25kDa subunit	0.549894	0.000237323
TC1700009708.hg.1	PIK3R5	phosphoinositide-3-kinase, regulatory subunit 5	0.427385	0.00594785		TC0300007470.hg.1	PPM1M	protein phosphatase, Mg2+/Mn2+ dependent, 1M	0.520762	0.000570996		TC1700008135.hg.1	TBX21	T-box 21	0.549868	0.000237513
TC0300013296.hg.1	DNAJC19	DnaJ (Hsp40) homolog, subfamily C, member 19	0.427206	0.00597109		TC1200012647.hg.1	MYL6B	myosin light chain 6B	0.520612	0.000573471		TC1900006561.hg.1	SCAMP4	secretory carrier membrane protein 4	0.5497	0.00023878
TC0300012282.hg.1	UROC1	urocanate hydratase 1	0.427072	0.00598851		TC0900008803.hg.1	SLC2A8	solute carrier family 2 (facilitated glucose transporter), member 8	0.520557	0.00057439		TC0600011235.hg.1	HIST1H2AM	histone cluster 1, H2am	0.548978	0.000244261
TC1000007883.hg.1	SRGN	serglycin	0.426589	0.00605178		TC0300011029.hg.1	UQCRC1	ubiquinol-cytochrome c reductase core protein I	0.520461	0.000575964		TC1500008105.hg.1	FAM103A1	family with sequence similarity 103, member A1	0.548834	0.000245369
TC0500012405.hg.1	HTR4	5-hydroxytryptamine (serotonin) receptor 4, G protein-coupled	0.425624	0.00617978		TC0900009247.hg.1	C8G	complement component 8, gamma polypeptide	0.520144	0.000581248		TC1600007964.hg.1	MT1B	metallothionein 1B	0.548677	0.000246584
TC0700006795.hg.1	AHR	aryl hydrocarbon receptor	-0.425579	0.00618574		TC0100008146.hg.1	LURAP1	leucine rich adaptor protein 1	0.519943	0.000584609		TC1000008702.hg.1	HPS6	Hermansky-Pudlak syndrome 6	0.548084	0.000251214
TC1100008447.hg.1	SPCS2	signal peptidase complex subunit 2	0.425457	0.00620208		TC1100009864.hg.1	RHOG	ras homolog family member G	0.519941	0.00058465		TC1500008232.hg.1	ISG20	interferon stimulated exonuclease gene 20kDa	0.547983	0.000252014
TSUnmapped00000366.hg.1	BCL2L14	BCL2-like 14 (apoptosis facilitator)	0.424687	0.00630628		TC0600007290.hg.1	HIST1H2BH	histone cluster 1, H2bh	0.51992	0.000585005		TC1800007316.hg.1	SKA1	spindle and kinetochore associated complex subunit 1	0.547947	0.000252297
TC1600009978.hg.1	ZNF785	zinc finger protein 785	0.424294	0.00635994		TC1600010470.hg.1	ZNF319	zinc finger protein 319	0.519834	0.000586446		TC0Y00006525.hg.1	TBL1Y	transducin (beta)-like 1, Y-linked	0.547928	0.000252446
TC1800007696.hg.1	TSHZ1	teashirt zinc finger homeobox 1	0.424138	0.00638136		TC1500009396.hg.1	SPPL2A	signal peptide peptidase like 2A	0.51946	0.000592768		TC1900011392.hg.1	TFPT	TCF3 (E2A) fusion partner (in childhood Leukemia)	0.547843	0.000253121
TC1700009221.hg.1	GPS1	G protein pathway suppressor 1	0.423898	0.0064145		TC1700007720.hg.1	PSMB3	proteasome subunit beta 3	0.519325	0.000595078		TC2000009915.hg.1	C20orf24	chromosome 20 open reading frame 24	0.547724	0.000254069
TC0300009016.hg.1	ATP1B3	ATPase, Na+/K+ transporting, beta 3 polypeptide	0.423506	0.00646889		TC1500009731.hg.1	FAM96A	family with sequence similarity 96, member A	0.519044	0.000599878		TC0900009267.hg.1	SSNA1	Sjogren syndrome nuclear autoantigen 1	0.547718	0.000254116
TC1900006955.hg.1	UBL5	ubiquitin-like 5	0.42339	0.00648509		TC1900006956.hg.1	PIN1	peptidylprolyl cis/trans isomerase, NIMA-interacting 1	0.518989	0.000600839		TC0700011999.hg.1	PPP1R35	protein phosphatase 1, regulatory subunit 35	0.547658	0.000254594
TC1800006508.hg.1	MYL12B	myosin light chain 12B	0.423271	0.00650168		TC0600011225.hg.1	HIST1H2AJ	histone cluster 1, H2aj	0.518539	0.000608618		TC1700011818.hg.1	JMJD6	jumonji domain containing 6	0.54749	0.000255932
TC2000008344.hg.1	HAO1	hydroxyacid oxidase (glycolate oxidase) 1	0.423199	0.00651173		TC2200009194.hg.1	MED15	mediator complex subunit 15	0.518254	0.000613592		TC0600009381.hg.1	CENPW	centromere protein W	0.547388	0.000256753
TC0300009168.hg.1	SELT	selenoprotein T	0.423043	0.00653366		TC0100015236.hg.1	LAMTOR5	late endosomal/lysosomal adaptor, MAPK and MTOR activator 5	0.517966	0.000618662		TC1700007626.hg.1	CCL4L2	chemokine (C-C motif) ligand 4-like 2	0.547055	0.000259443
TC1900011903.hg.1	NR2F6	nuclear receptor subfamily 2, group F, member 6	0.422871	0.00655782		TC1900008864.hg.1	KIR3DX1	killer cell immunoglobulin-like receptor, three domains, X1	0.517819	0.000621276		TC1600008627.hg.1	HSBP1	heat shock factor binding protein 1	0.546965	0.000260172
TC1700011032.hg.1	GNGT2	guanine nucleotide binding protein (G protein), gamma transducing activity polypeptide 2	0.422802	0.00656755		TC0300014041.hg.1	RUVBL1	RuvB-like AAA ATPase 1	0.517754	0.000622424		TC0700007997.hg.1	LIMK1	LIM domain kinase 1	0.546644	0.00026279
TC0100009749.hg.1	GNRHR2	gonadotropin releasing hormone receptor 2, pseudogene	-0.422741	0.00657618		TC0600007585.hg.1	MICB	MHC class I polypeptide-related sequence B	0.517686	0.000623636		TC0100012673.hg.1	ICMT	isoprenylcysteine carboxyl methyltransferase	0.546614	0.000263038
TC1900008146.hg.1	CCDC97	coiled-coil domain containing 97	0.422336	0.00663363		TC2000008344.hg.1	HAO1	hydroxyacid oxidase (glycolate oxidase) 1	0.51767	0.000623913		TC1400010791.hg.1	SLC25A29	solute carrier family 25 (mitochondrial carnitine/acylcarnitine carrier), member 29	0.546543	0.000263621
TC0700009693.hg.1	AGAP3	ArfGAP with GTPase domain, ankyrin repeat and PH domain 3	0.422314	0.00663666		TC0900009909.hg.1	DCTN3	dynactin 3 (p22)	0.517555	0.000625973		TC1900008329.hg.1	VASP	vasodilator-stimulated phosphoprotein	0.546467	0.000264248
TC0600007282.hg.1	HIST1H2BF	histone cluster 1, H2bf	0.422312	0.00663699		TC1700006638.hg.1	ARRB2	arrestin, beta 2	0.517347	0.00062968		TC1900007365.hg.1	PIK3R2	phosphoinositide-3-kinase, regulatory subunit 2 (beta)	0.546439	0.00026448
TC0300013458.hg.1	RPL39L	ribosomal protein L39-like	0.42218	0.00665579		TC1200012270.hg.1	RILPL2	Rab interacting lysosomal protein-like 2	0.517296	0.000630609		TC0900009932.hg.1	STOML2	stomatin (EPB72)-like 2	0.546181	0.000266615
TC1700006748.hg.1	TMEM102	transmembrane protein 102	0.422104	0.00666666		TC0100009697.hg.1	FCGR1C	Fc fragment of IgG, high affinity Ic, receptor (CD64), pseudogene	0.517131	0.000633576		TC1900009325.hg.1	MAP2K2	mitogen-activated protein kinase kinase 2	0.54596	0.000268461
TC1900011172.hg.1	VRK3	vaccinia related kinase 3	0.422018	0.00667894		TC1500007355.hg.1	AQP9	aquaporin 9	0.517125	0.000633681		TC2000007488.hg.1	PIGT	phosphatidylinositol glycan anchor biosynthesis class T	0.545811	0.000269705
TC1900009828.hg.1	NDUFB7	NADH dehydrogenase (ubiquinone) 1 beta subcomplex, 7, 18kDa	0.421686	0.0067266		TC0800008080.hg.1	FABP5	fatty acid binding protein 5 (psoriasis-associated)	0.517099	0.000634146		TC0700013456.hg.1	ARF5	ADP-ribosylation factor 5	0.54535	0.000273604
TC0300011105.hg.1	RASSF1	Ras association (RalGDS/AF-6) domain family member 1	0.421652	0.00673155		TC0300007223.hg.1	KIF15	kinesin family member 15	0.516391	0.00064706		TC2000009748.hg.1	CABLES2	Cdk5 and Abl enzyme substrate 2	0.545284	0.000274164
TC0200014204.hg.1	HS6ST1	heparan sulfate 6-O-sulfotransferase 1	0.421568	0.00674357		TC1200010006.hg.1	PLBD1	phospholipase B domain containing 1	0.516123	0.000651997		TC1600008822.hg.1	ZFPM1	zinc finger protein, FOG family member 1	0.545133	0.000275447
TC1600011228.hg.1	PIEZO1	piezo-type mechanosensitive ion channel component 1	0.42141	0.00676652		TSUnmapped00000190.hg.1	KIF15	kinesin family member 15	0.515929	0.000655598		TC2000009198.hg.1	ADA	adenosine deaminase	0.545067	0.000276017
TC0100018393.hg.1	FAAP20	Fanconi anemia core complex associated protein 20	0.421383	0.00677038		TC0800010783.hg.1	MSC	musculin	0.515899	0.000656161		TC1200012859.hg.1	RHOF	ras homolog family member F (in filopodia)	0.544517	0.000280769
TC1900011684.hg.1	BABAM1	BRISC and BRCA1 A complex member 1	0.421275	0.00678604		TC2000008653.hg.1	CD93	CD93 molecule	0.515808	0.000657851		TC0500012523.hg.1	ATOX1	antioxidant 1 copper chaperone	0.54409	0.000284508
TC0100013339.hg.1	RUNX3	runt-related transcription factor 3	0.421254	0.00678909		TC1600011451.hg.1	TCF25	transcription factor 25 (basic helix-loop-helix)	0.515263	0.0006681		TC2200007780.hg.1	CRELD2	cysteine rich with EGF-like domains 2	0.54403	0.000285036
TC1000009296.hg.1	PTPRE	protein tyrosine phosphatase, receptor type, E	0.421235	0.00679177		TC2200007906.hg.1	BID	BH3 interacting domain death agonist	0.515217	0.000668965		TC1700007790.hg.1	CDC6	cell division cycle 6	0.543926	0.000285958
TC0300006894.hg.1	CMC1	C-x(9)-C motif containing 1	0.421158	0.006803		TC0100008807.hg.1	NEXN	nexilin (F actin binding protein)	0.514575	0.000681215		TC1100011338.hg.1	CDK2AP2	cyclin-dependent kinase 2 associated protein 2	0.543708	0.000287887
TC1400006658.hg.1	MRPL52	mitochondrial ribosomal protein L52	0.421068	0.00681613		TC1000006794.hg.1	DHTKD1	dehydrogenase E1 and transketolase domain containing 1	0.514506	0.000682559		TC0800007416.hg.1	GINS4	GINS complex subunit 4 (Sld5 homolog)	0.543485	0.000289877
TC1500010429.hg.1	CIB1	calcium and integrin binding 1 (calmyrin)	0.420914	0.00683854		TC0800009242.hg.1	HGH1	HGH1 homolog	0.514359	0.000685381		TC1900010998.hg.1	PRKD2	protein kinase D2	0.543286	0.000291668
TC1700007124.hg.1	KRT16P1	keratin 16 pseudogene 1	-0.420883	0.00684306		TC0400012968.hg.1	NDUFC1	NADH dehydrogenase (ubiquinone) 1, subcomplex unknown, 1, 6kDa	0.514121	0.000690015		TC1100010897.hg.1	UBE2L6	ubiquitin-conjugating enzyme E2L 6	0.543166	0.000292748
TC0200006977.hg.1	CENPO	centromere protein O	0.420851	0.00684779		TC0900012192.hg.1	PHPT1	phosphohistidine phosphatase 1	0.513948	0.000693378		TC0900010028.hg.1	RAB1C	RAB1C, member RAS oncogene family pseudogene	0.543107	0.000293281
TC1500009522.hg.1	MNS1	meiosis-specific nuclear structural 1	0.420583	0.00688713		TC1100008447.hg.1	SPCS2	signal peptidase complex subunit 2	0.513943	0.000693484		TC1200009300.hg.1	BRI3BP	BRI3 binding protein	0.54295	0.000294713
TC1200007796.hg.1	OR6C68	olfactory receptor, family 6, subfamily C, member 68	0.420571	0.00688883		TC1200010559.hg.1	VDR	vitamin D (1,25- dihydroxyvitamin D3) receptor	0.513509	0.000702025		TC0600011463.hg.1	NEU1	sialidase 1 (lysosomal sialidase)	0.542495	0.000298875
TC0500011721.hg.1	REEP5	receptor accessory protein 5	0.420516	0.00689691		TC1700007790.hg.1	CDC6	cell division cycle 6	0.513435	0.000703479		TC0800009240.hg.1	MAF1	MAF1 homolog, negative regulator of RNA polymerase III	0.542306	0.000300619
TC0700011999.hg.1	PPP1R35	protein phosphatase 1, regulatory subunit 35	0.420496	0.00689986		TC2200009278.hg.1	RBX1	ring-box 1, E3 ubiquitin protein ligase	0.513151	0.000709134		TC1900009254.hg.1	SGTA	small glutamine-rich tetratricopeptide repeat (TPR)-containing, alpha	0.542271	0.000300937
TC1600007967.hg.1	MT1IP	metallothionein 1I, pseudogene	0.420138	0.00695281		TC1900011012.hg.1	TMEM160	transmembrane protein 160	0.513005	0.000712047		TC0600009140.hg.1	GTF3C6	general transcription factor IIIC subunit 6	0.542221	0.000301408
TC0800007439.hg.1	POLB	polymerase (DNA directed), beta	0.420115	0.00695619		TC1900009769.hg.1	STX10	syntaxin 10	0.512746	0.000717259		TC1700012070.hg.1	FAM195B	family with sequence similarity 195, member B	0.541756	0.000305742
TC2200006955.hg.1	CRYBA4	crystallin beta A4	0.420018	0.00697059		TC1700009613.hg.1	ASGR2	asialoglycoprotein receptor 2	0.512549	0.00072123		TC1200012640.hg.1	BLOC1S1	biogenesis of lysosomal organelles complex-1, subunit 1	0.54162	0.000307028
TC0700007997.hg.1	LIMK1	LIM domain kinase 1	0.419981	0.00697606		TC1700012093.hg.1	FASN	fatty acid synthase	0.512479	0.000722652		TC1400007098.hg.1	ARF6	ADP-ribosylation factor 6	0.541604	0.000307178
TC1900007279.hg.1	C19orf44	chromosome 19 open reading frame 44	0.419943	0.00698175		TC1700007931.hg.1	IFI35	interferon-induced protein 35	0.51241	0.000724057		TC1900009637.hg.1	CDKN2D	cyclin-dependent kinase inhibitor 2D (p19, inhibits CDK4)	0.541416	0.000308957
TC1900011984.hg.1	DMPK	dystrophia myotonica-protein kinase	0.419828	0.0069988		TC0300013912.hg.1	DNAJB11	DnaJ (Hsp40) homolog, subfamily B, member 11	0.512398	0.000724301		TC1000010686.hg.1	ZWINT	ZW10 interacting kinetochore protein	0.541408	0.000309034
TC0300007067.hg.1	MYD88	myeloid differentiation primary response 88	0.419797	0.00700351		TC1200012640.hg.1	BLOC1S1	biogenesis of lysosomal organelles complex-1, subunit 1	0.512153	0.000729287		TC0500007075.hg.1	SUB1	SUB1 homolog, transcriptional regulator	0.540826	0.0003146
TC1300008181.hg.1	CHAMP1	chromosome alignment maintaining phosphoprotein 1	0.419618	0.00703018		TSUnmapped00000108.hg.1	RPS6KA1	ribosomal protein S6 kinase, 90kDa, polypeptide 1	0.511891	0.000734663		TC1400010649.hg.1	VRK1	vaccinia related kinase 1	0.540005	0.000322607
TC1900006956.hg.1	PIN1	peptidylprolyl cis/trans isomerase, NIMA-interacting 1	0.419262	0.00708365		TC0400009765.hg.1	MXD4	MAX dimerization protein 4	0.511612	0.000740437		TC0600014044.hg.1	PSMB1	proteasome subunit beta 1	0.539755	0.000325083
TC1100007776.hg.1	MS4A8	membrane-spanning 4-domains, subfamily A, member 8	0.418915	0.00713604		TC2200009271.hg.1	APOBEC3C	apolipoprotein B mRNA editing enzyme, catalytic polypeptide-like 3C	0.511528	0.000742181		TC1100012513.hg.1	H2AFX	H2A histone family, member X	0.53962	0.000326418
TC1700008868.hg.1	TMEM104	transmembrane protein 104	0.418681	0.00717159		TC1100013140.hg.1	TAF10	TAF10 RNA polymerase II, TATA box binding protein (TBP)-associated factor, 30kDa	0.511502	0.000742719		TC1200012800.hg.1	DNAJC14	DnaJ (Hsp40) homolog, subfamily C, member 14	0.53941	0.000328516
TC0100008146.hg.1	LURAP1	leucine rich adaptor protein 1	0.418566	0.00718905		TC1000009067.hg.1	GRK5	G protein-coupled receptor kinase 5	0.511487	0.000743017		TC0300010424.hg.1	DPH3	diphthamide biosynthesis 3	0.539175	0.000330879
TC1700007718.hg.1	CISD3	CDGSH iron sulfur domain 3	0.418553	0.00719108		TC1900006655.hg.1	MRPL54	mitochondrial ribosomal protein L54	0.511424	0.000744341		TC2100008286.hg.1	U2AF1	U2 small nuclear RNA auxiliary factor 1	0.538944	0.000333222
TC1900011856.hg.1	CD320	CD320 molecule	0.418121	0.00725728		TC0X00007310.hg.1	TSPYL2	TSPY-like 2	-0.511322	0.000746457		TC0300011038.hg.1	SLC25A20	solute carrier family 25 (carnitine/acylcarnitine translocase), member 20	0.538747	0.000335225
TC0700013080.hg.1	RHEB	Ras homolog enriched in brain	0.418077	0.00726404		TC0400009708.hg.1	GAK	cyclin G associated kinase	0.510553	0.000762678		TC1000011885.hg.1	DCLRE1A	DNA cross-link repair 1A	0.538216	0.000340687
TC0200006648.hg.1	IAH1	isoamyl acetate-hydrolyzing esterase 1 homolog	0.41769	0.00732372		TC0100015822.hg.1	S100A11	S100 calcium binding protein A11	0.510348	0.00076706		TC0100007550.hg.1	ATPIF1	ATPase inhibitory factor 1	0.538207	0.000340783
TC1700010447.hg.1	CCL5	chemokine (C-C motif) ligand 5	0.417606	0.0073367		TC1400007300.hg.1	PSMA3	proteasome subunit alpha 3	0.510118	0.000771996		TC1200009253.hg.1	ATP6V0A2	ATPase, H+ transporting, lysosomal V0 subunit a2	0.538008	0.000342844
TC0500006442.hg.1	SDHA	succinate dehydrogenase complex subunit A, flavoprotein (Fp)	0.41723	0.00739536		TC0X00009964.hg.1	PDZD11	PDZ domain containing 11	0.510102	0.00077233		TC0100008194.hg.1	FOXD2	forkhead box D2	0.537772	0.000345316
TC0900009773.hg.1	LRRC19	leucine rich repeat containing 19	0.417197	0.00740048		TC1900008058.hg.1	PLEKHG2	pleckstrin homology domain containing, family G (with RhoGef domain) member 2	0.510048	0.000773488		TC0600011184.hg.1	HIST1H2BJ	histone cluster 1, H2bj	0.537684	0.000346235
TC1100008041.hg.1	CTSW	cathepsin W	0.41719	0.00740162		TC0700013231.hg.1	MNX1	motor neuron and pancreas homeobox 1	0.509668	0.000781733		TC0100012849.hg.1	CASZ1	castor zinc finger 1	0.537561	0.000347527
TC1600007944.hg.1	GNAO1	guanine nucleotide binding protein (G protein), alpha activating activity polypeptide O	0.417106	0.00741466		TC1700012438.hg.1	SUPT4H1	SPT4 homolog, DSIF elongation factor subunit	0.509591	0.00078341		TC1100012165.hg.1	CASP4	caspase 4	0.537309	0.000350193
TC0600011233.hg.1	HIST1H3I	histone cluster 1, H3i	0.416806	0.00746185		TC0100011512.hg.1	DTL	denticleless E3 ubiquitin protein ligase homolog (Drosophila)	0.509459	0.00078629		TC1700008769.hg.1	KCNJ2	potassium channel, inwardly rectifying subfamily J, member 2	0.53724	0.00035093
TC1100009740.hg.1	MOB2	MOB kinase activator 2	0.416776	0.00746657		TC0900006993.hg.1	ANXA2P2	annexin A2 pseudogene 2	0.508408	0.000809574		TC1400008689.hg.1	PSMB5	proteasome subunit beta 5	0.536974	0.000353769
TC1100012949.hg.1	IFITM1	interferon induced transmembrane protein 1	0.416635	0.00748875		TC0700013327.hg.1	CHST12	carbohydrate (chondroitin 4) sulfotransferase 12	0.508301	0.000811975		TC1900007425.hg.1	RFXANK	regulatory factor X-associated ankyrin-containing protein	0.536902	0.000354537
TC1200008933.hg.1	TPCN1	two pore segment channel 1	-0.416271	0.00754644		TC0500012523.hg.1	ATOX1	antioxidant 1 copper chaperone	0.508046	0.000817747		TC1000012580.hg.1	ARHGAP19	Rho GTPase activating protein 19	0.536819	0.000355426
TC1900008862.hg.1	LAIR2	leukocyte-associated immunoglobulin-like receptor 2	0.415864	0.00761137		TC2000009116.hg.1	MAFB	v-maf avian musculoaponeurotic fibrosarcoma oncogene homolog B	0.507972	0.000819422		TC1200012749.hg.1	CD163	CD163 molecule	0.536748	0.000356197
TC1400008749.hg.1	RABGGTA	Rab geranylgeranyltransferase, alpha subunit	0.415727	0.00763345		TC2000007488.hg.1	PIGT	phosphatidylinositol glycan anchor biosynthesis class T	0.507926	0.000820469		TC2100008496.hg.1	SLC5A3	solute carrier family 5 (sodium/myo-inositol cotransporter), member 3	0.536532	0.000358533
TC0X00008862.hg.1	FUNDC2	FUN14 domain containing 2	0.415725	0.0076337		TC0900008881.hg.1	PKN3	protein kinase N3	0.507821	0.000822844		TC1700012216.hg.1	LGALS9	lectin, galactoside-binding, soluble, 9	0.536488	0.000359013
TC1400006718.hg.1	PSME1	proteasome activator subunit 1	0.415195	0.0077193		TC0200016590.hg.1	C2orf47	chromosome 2 open reading frame 47	0.507754	0.000824388		TC0300013835.hg.1	TEX264	testis expressed 264	0.536161	0.00036257
TC0600011235.hg.1	HIST1H2AM	histone cluster 1, H2am	0.415136	0.00772881		TC2100008164.hg.1	PSMG1	proteasome (prosome, macropain) assembly chaperone 1	0.507716	0.000825241		TC1200007810.hg.1	ORMDL2	ORMDL sphingolipid biosynthesis regulator 2	0.536036	0.000363948
TC1100006541.hg.1	LSP1	lymphocyte-specific protein 1	0.415085	0.00773703		TC1800006891.hg.1	C18orf8	chromosome 18 open reading frame 8	0.507602	0.000827858		TSUnmapped00000726.hg.1	ZDHHC3	zinc finger, DHHC-type containing 3	0.535941	0.00036499
TC1200012190.hg.1	OASL	2-5-oligoadenylate synthetase-like	0.414923	0.00776353		TC0400009632.hg.1	FRG1	FSHD region gene 1	0.507454	0.000831257		TC2000010026.hg.1	TMEM189	transmembrane protein 189	0.535494	0.000369945
TC0200011898.hg.1	SDC1	syndecan 1	0.414701	0.00779971		TC0200010788.hg.1	ARPC2	actin related protein 2/3 complex subunit 2	0.507408	0.000832309		TC1200010633.hg.1	MCRS1	microspherule protein 1	0.534639	0.000379593
TC1200012642.hg.1	BLOC1S1-RDH5	BLOC1S1-RDH5 readthrough	0.414681	0.00780295		TC1200012718.hg.1	PSMD9	proteasome 26S subunit, non-ATPase 9	0.507393	0.000832654		TC0900007117.hg.1	CLTA	clathrin, light chain A	0.534515	0.000381008
TC1500010422.hg.1	IDH2	isocitrate dehydrogenase 2 (NADP+), mitochondrial	0.41467	0.00780481		TC0600007677.hg.1	HLA-DPB1	major histocompatibility complex, class II, DP beta 1	0.507291	0.000834993		TC1700006660.hg.1	KIF1C	kinesin family member 1C	0.534505	0.000381114
TC1700012438.hg.1	SUPT4H1	SPT4 homolog, DSIF elongation factor subunit	0.414366	0.00785472		TC0X00008844.hg.1	IKBKG	inhibitor of kappa light polypeptide gene enhancer in B-cells, kinase gamma	0.50726	0.00083571		TC0900012192.hg.1	PHPT1	phosphohistidine phosphatase 1	0.534236	0.000384212
TC0400011040.hg.1	RCHY1	ring finger and CHY zinc finger domain containing 1, E3 ubiquitin protein ligase	0.414352	0.00785695		TC1900009627.hg.1	TYK2	tyrosine kinase 2	0.507147	0.000838325		TC0200015720.hg.1	AAMP	angio-associated migratory cell protein	0.533976	0.000387218
TC2000009748.hg.1	CABLES2	Cdk5 and Abl enzyme substrate 2	0.414155	0.00788939		TC1700007725.hg.1	LASP1	LIM and SH3 protein 1	0.507105	0.000839314		TC0900011709.hg.1	TOR1A	torsin family 1, member A (torsin A)	0.533922	0.000387848
TC0X00011237.hg.1	RAB39B	RAB39B, member RAS oncogene family	0.414001	0.00791497		TC0400006578.hg.1	SH3BP2	SH3-domain binding protein 2	0.506898	0.000844113		TC1100011888.hg.1	CTSC	cathepsin C	0.533658	0.000390929
TC0400006800.hg.1	USP17L18	ubiquitin specific peptidase 17-like family member 18	0.413901	0.00793152		TC0400009518.hg.1	SLC25A4	solute carrier family 25 (mitochondrial carrier; adenine nucleotide translocator), member 4	0.506835	0.000845573		TC0300012264.hg.1	ALG1L	ALG1, chitobiosyldiphosphodolichol beta-mannosyltransferase-like	0.533624	0.000391332
TC0800010685.hg.1	MYBL1	v-myb avian myeloblastosis viral oncogene homolog-like 1	0.413688	0.00796689		TC1500006999.hg.1	NUSAP1	nucleolar and spindle associated protein 1	0.50621	0.000860276		TC1100008447.hg.1	SPCS2	signal peptidase complex subunit 2	0.532787	0.000401257
TC0200015771.hg.1	TUBA4A	tubulin, alpha 4a	0.413632	0.00797622		TC1100012315.hg.1	TIMM8B	translocase of inner mitochondrial membrane 8 homolog B (yeast)	0.506036	0.000864419		TC1700006719.hg.1	RNASEK	ribonuclease, RNase K	0.532408	0.000405821
TC0200009065.hg.1	DBI	diazepam binding inhibitor (GABA receptor modulator, acyl-CoA binding protein)	0.413557	0.00798875		TC1700007620.hg.1	CCL4L2	chemokine (C-C motif) ligand 4-like 2	0.506023	0.00086472		TC1000008744.hg.1	TRIM8	tripartite motif containing 8	0.532379	0.00040618
TC0400011920.hg.1	SLC7A11	solute carrier family 7 (anionic amino acid transporter light chain, xc- system), member 11	0.413557	0.0079888		TC0200007102.hg.1	PLB1	phospholipase B1	0.506016	0.000864882		TSUnmapped00000095.hg.1	NDUFA6	NADH dehydrogenase (ubiquinone) 1 alpha subcomplex, 6, 14kDa	0.532236	0.000407911
TC0900011778.hg.1	RAPGEF1	Rap guanine nucleotide exchange factor 1	0.41352	0.00799493		TC1400007710.hg.1	JDP2	Jun dimerization protein 2	0.505992	0.000865471		TC1200009141.hg.1	ACADS	acyl-CoA dehydrogenase, C-2 to C-3 short chain	0.532219	0.000408125
TC0100010243.hg.1	PYHIN1	pyrin and HIN domain family, member 1	0.413411	0.00801324		TC0700007034.hg.1	CREB5	cAMP responsive element binding protein 5	0.50594	0.000866693		TSUnmapped00000546.hg.1	RCC2	regulator of chromosome condensation 2	0.532131	0.000409192
TC1600009891.hg.1	RABEP2	rabaptin, RAB GTPase binding effector protein 2	0.413302	0.00803151		TC0600012801.hg.1	SESN1	sestrin 1	-0.505522	0.00087672		TC1900010782.hg.1	ATP1A3	ATPase, Na+/K+ transporting, alpha 3 polypeptide	0.531992	0.00041089
TC1400008763.hg.1	GZMH	granzyme H	0.413253	0.00803961		TC2100007278.hg.1	PKNOX1	PBX/knotted 1 homeobox 1	0.50537	0.00088038		TC2100008537.hg.1	C21orf33	chromosome 21 open reading frame 33	0.531858	0.000412534
TC1200010633.hg.1	MCRS1	microspherule protein 1	0.413178	0.00805226		TC1100010175.hg.1	RRAS2	related RAS viral (r-ras) oncogene homolog 2	0.505108	0.00088676		TC0600008102.hg.1	MAD2L1BP	MAD2L1 binding protein	0.531417	0.000417988
TSUnmapped00000147.hg.1	ATG16L1	autophagy related 16-like 1	0.413041	0.00807528		TC0400011180.hg.1	SCD5	stearoyl-CoA desaturase 5	0.504786	0.000894621		TC1100013135.hg.1	OR51B5	olfactory receptor, family 51, subfamily B, member 5	0.531276	0.000419748
TC0800008370.hg.1	POLR2K	polymerase (RNA) II (DNA directed) polypeptide K, 7.0kDa	0.413014	0.00807996		TC0X00009762.hg.1	HSD17B10	hydroxysteroid (17-beta) dehydrogenase 10	0.504603	0.000899128		TC2200008827.hg.1	TOB2	transducer of ERBB2, 2	0.531274	0.000419767
TC1400010289.hg.1	CDC42BPB	CDC42 binding protein kinase beta (DMPK-like)	-0.41298	0.00808557		TC0400009818.hg.1	LRPAP1	LDL receptor related protein associated protein 1	0.504585	0.000899561		TC1900010631.hg.1	RINL	Ras and Rab interactor like	0.531098	0.000421982
TC0500009183.hg.1	MRPL22	mitochondrial ribosomal protein L22	0.412887	0.00810129		TC1200007832.hg.1	NABP2	nucleic acid binding protein 2	0.504484	0.000902065		TC2200009272.hg.1	APOBEC3D	apolipoprotein B mRNA editing enzyme, catalytic polypeptide-like 3D	0.530658	0.000427533
TC0900010028.hg.1	RAB1C	RAB1C, member RAS oncogene family pseudogene	0.412657	0.00814032		TC1100011737.hg.1	NDUFC2-KCTD14	NDUFC2-KCTD14 readthrough	0.504478	0.000902213		TC0300013911.hg.1	DNAJB11	DnaJ (Hsp40) homolog, subfamily B, member 11	0.530508	0.000429441
TC1200012802.hg.1	PAN2	PAN2 poly(A) specific ribonuclease subunit	-0.412595	0.00815087		TC1700012313.hg.1	MRPL12	mitochondrial ribosomal protein L12	0.504199	0.000909114		TC1200012234.hg.1	CLIP1	CAP-GLY domain containing linker protein 1	0.530455	0.000430112
TC2100007885.hg.1	KRTAP26-1	keratin associated protein 26-1	0.412593	0.00815113		TC0300007033.hg.1	MLH1	mutL homolog 1	0.503736	0.000920705		TC0300010566.hg.1	EOMES	eomesodermin	0.530416	0.000430609
TSUnmapped00000575.hg.1	INPP5D	inositol polyphosphate-5-phosphatase D	0.412508	0.00816566		TC1600008627.hg.1	HSBP1	heat shock factor binding protein 1	0.503603	0.000924079		TC1500009904.hg.1	TLE3	transducin-like enhancer of split 3	0.530189	0.000433525
TC0100006699.hg.1	THAP3	THAP domain containing, apoptosis associated protein 3	0.412313	0.00819878		TC0600012293.hg.1	MB21D1	Mab-21 domain containing 1	0.503514	0.000926319		TC0100007676.hg.1	LCK	LCK proto-oncogene, Src family tyrosine kinase	0.53002	0.000435699
TC1600011432.hg.1	MON1B	MON1 secretory trafficking family member B	0.412198	0.00821849		TC2000007102.hg.1	HCK	HCK proto-oncogene, Src family tyrosine kinase	0.503462	0.000927623		TC1700009221.hg.1	GPS1	G protein pathway suppressor 1	0.530009	0.000435839
TC0X00009339.hg.1	TAB3	TGF-beta activated kinase 1/MAP3K7 binding protein 3	0.412036	0.00824619		TC1900011007.hg.1	AP2S1	adaptor-related protein complex 2 sigma 1 subunit	0.503346	0.000930574		TC1900006956.hg.1	PIN1	peptidylprolyl cis/trans isomerase, NIMA-interacting 1	0.52989	0.000437371
TC1700012336.hg.1	TAX1BP3	Tax1 (human T-cell leukemia virus type I) binding protein 3	0.412027	0.00824775		TC1500010018.hg.1	SEMA7A	semaphorin 7A, GPI membrane anchor (John Milton Hagen blood group)	0.503243	0.000933208		TC0800012167.hg.1	PUF60	poly-U binding splicing factor 60KDa	0.529346	0.00044448
TC0700013468.hg.1	NDUFB2	NADH dehydrogenase (ubiquinone) 1 beta subcomplex, 2, 8kDa	0.411813	0.00828464		TC0200012189.hg.1	NLRC4	NLR family, CARD domain containing 4	0.503231	0.00093351		TC2200008832.hg.1	DESI1	desumoylating isopeptidase 1	0.529137	0.000447233
TC1900011655.hg.1	PET100	PET100 homolog	0.411737	0.00829775		TC1000008482.hg.1	CEP55	centrosomal protein 55kDa	0.502665	0.000948021		TC0100013073.hg.1	SDHB	succinate dehydrogenase complex subunit B, iron sulfur (Ip)	0.529058	0.000448272
TC0900011872.hg.1	BRD3	bromodomain containing 3	0.411735	0.00829809		TC1900011836.hg.1	MBD3	methyl-CpG binding domain protein 3	0.502324	0.000956861		TC1500007851.hg.1	ARID3B	AT rich interactive domain 3B (BRIGHT-like)	0.528991	0.000449168
TC0300008952.hg.1	FAIM	Fas apoptotic inhibitory molecule	0.411618	0.00831819		TC1500006965.hg.1	RAD51	RAD51 recombinase	0.502237	0.000959146		TC0800012202.hg.1	BOP1	block of proliferation 1	0.528864	0.000450857
TC0600007832.hg.1	BRPF3	bromodomain and PHD finger containing 3	0.41145	0.00834731		TC0200009994.hg.1	CDCA7	cell division cycle associated 7	0.502002	0.000965292		TC1800007186.hg.1	SETBP1	SET binding protein 1	0.528523	0.000455413
TC0800011211.hg.1	NIPAL2	NIPA-like domain containing 2	0.411399	0.00835622		TC1000008047.hg.1	CHCHD1	coiled-coil-helix-coiled-coil-helix domain containing 1	0.50188	0.000968507		TC0900010444.hg.1	CARNMT1	carnosine N-methyltransferase 1	0.528434	0.000456614
TC0100006982.hg.1	EFHD2	EF-hand domain family member D2	0.411285	0.00837594		TC0700011797.hg.1	SAMD9L	sterile alpha motif domain containing 9-like	0.501714	0.000972882		TC1100007874.hg.1	POLR2G	polymerase (RNA) II (DNA directed) polypeptide G	0.528256	0.000459008
TC0800010154.hg.1	LSM1	LSM1 homolog, mRNA degradation associated	0.411126	0.0084037		TC0400011424.hg.1	H2AFZ	H2A histone family, member Z	0.501674	0.000973927		TC1100011089.hg.1	MTA2	metastasis associated 1 family member 2	0.528223	0.000459454
TC1800009289.hg.1	ACAA2	acetyl-CoA acyltransferase 2	0.411007	0.0084244		TC0200011923.hg.1	APOB	apolipoprotein B	0.501581	0.000976407		TC0700013064.hg.1	IQCA1L	IQ motif containing with AAA domain 1 like	0.528122	0.000460828
TC1700007677.hg.1	DUSP14	dual specificity phosphatase 14	0.410953	0.00843395		TC1900009648.hg.1	TMED1	transmembrane p24 trafficking protein 1	0.501504	0.000978434		TC0900009957.hg.1	HINT2	histidine triad nucleotide binding protein 2	0.527881	0.000464105
TC1200006644.hg.1	LAG3	lymphocyte-activation gene 3	0.41087	0.00844851		TC1800006448.hg.1	TYMS	thymidylate synthetase	0.501496	0.000978658		TC0X00011302.hg.1	MSN	moesin	0.527388	0.000470892
TC1900008172.hg.1	ZNF574	zinc finger protein 574	0.410676	0.00848252		TC1000011552.hg.1	EXOSC1	exosome component 1	0.501389	0.0009815		TC1700012079.hg.1	PCYT2	phosphate cytidylyltransferase 2, ethanolamine	0.527357	0.00047131
TC0100017612.hg.1	TRIM11	tripartite motif containing 11	0.410586	0.00849834		TC0100018353.hg.1	SNAP47	synaptosome associated protein 47kDa	0.501274	0.000984576		TC1900010957.hg.1	SYMPK	symplekin	0.527286	0.000472307
TC1900009858.hg.1	EPHX3	epoxide hydrolase 3	0.410577	0.00849998		TC1100007874.hg.1	POLR2G	polymerase (RNA) II (DNA directed) polypeptide G	0.501151	0.000987865		TC1900011635.hg.1	CHMP2A	charged multivesicular body protein 2A	0.527196	0.000473558
TC1700012316.hg.1	ANAPC11	anaphase promoting complex subunit 11	0.410528	0.00850847		TC1900009759.hg.1	GADD45GIP1	growth arrest and DNA-damage-inducible, gamma interacting protein 1	0.501058	0.000990342		TC1700007658.hg.1	AATF	apoptosis antagonizing transcription factor	0.527194	0.000473575
TC1300008179.hg.1	UPF3A	UPF3 regulator of nonsense transcripts homolog A (yeast)	0.409987	0.00860442		TC1100007938.hg.1	FERMT3	fermitin family member 3	0.500898	0.000994662		TC0900008207.hg.1	SEC61B	Sec61 translocon beta subunit	0.527017	0.000476045
TC0600011943.hg.1	ENPP5	ectonucleotide pyrophosphatase/phosphodiesterase 5 (putative)	0.409982	0.00860522		TC0900009267.hg.1	SSNA1	Sjogren syndrome nuclear autoantigen 1	0.500846	0.000996074		TC0600012315.hg.1	COX7A2	cytochrome c oxidase subunit VIIa polypeptide 2 (liver)	0.526515	0.000483114
TC1200010901.hg.1	RNF41	ring finger protein 41, E3 ubiquitin protein ligase	0.409954	0.00861017		TC2200009272.hg.1	APOBEC3D	apolipoprotein B mRNA editing enzyme, catalytic polypeptide-like 3D	0.500558	0.00100386		TC1700011208.hg.1	TRIM25	tripartite motif containing 25	0.526259	0.000486753
TSUnmapped00000435.hg.1	RPS6KA1	ribosomal protein S6 kinase, 90kDa, polypeptide 1	0.409844	0.00862981		TC0700010604.hg.1	CPVL	carboxypeptidase, vitellogenic-like	0.500186	0.00101402		TC0500006442.hg.1	SDHA	succinate dehydrogenase complex subunit A, flavoprotein (Fp)	0.526224	0.000487251
TC0X00011211.hg.1	G6PD	glucose-6-phosphate dehydrogenase	0.409649	0.00866478		TC0600011798.hg.1	TFEB	transcription factor EB	0.499975	0.00101982		TC0700010934.hg.1	H2AFV	H2A histone family, member V	0.526027	0.000490063
TC0200016647.hg.1	DPY30	dpy-30 histone methyltransferase complex regulatory subunit	0.409246	0.00873705		TC0500007665.hg.1	CCNB1	cyclin B1	0.499876	0.00102255		TC0200013073.hg.1	NAT8B	N-acetyltransferase 8B (GCN5-related, putative, gene/pseudogene)	0.525899	0.000491902
TC1000010172.hg.1	SVIL	supervillin	-0.409242	0.00873778		TC1700011017.hg.1	SNF8	SNF8, ESCRT-II complex subunit	0.499828	0.00102388		TC0500009629.hg.1	TMED9	transmembrane p24 trafficking protein 9	0.525646	0.000495558
TC0200016649.hg.1	CDC42EP3	CDC42 effector protein (Rho GTPase binding) 3	0.409241	0.0087381		TC0700008617.hg.1	SH2B2	SH2B adaptor protein 2	0.499731	0.00102658		TC0200008724.hg.1	MRPS9	mitochondrial ribosomal protein S9	0.525228	0.000501652
TC0500012023.hg.1	KIF3A	kinesin family member 3A	0.409124	0.00875907		TC1900008112.hg.1	SHKBP1	SH3KBP1 binding protein 1	0.499601	0.00103018		TC2200008103.hg.1	YPEL1	yippee like 1	0.525213	0.000501865
TC0100017075.hg.1	NUCKS1	nuclear casein kinase and cyclin-dependent kinase substrate 1	0.409092	0.008765		TC1200009587.hg.1	CACNA2D4	calcium channel, voltage-dependent, alpha 2/delta subunit 4	0.499582	0.00103071		TC1900009433.hg.1	TUBB4A	tubulin, beta 4A class IVa	0.52506	0.000504109
TC0800012206.hg.1	DGAT1	diacylglycerol O-acyltransferase 1	0.40908	0.00876716		TC0500006442.hg.1	SDHA	succinate dehydrogenase complex subunit A, flavoprotein (Fp)	0.499552	0.00103155		TC0300013458.hg.1	RPL39L	ribosomal protein L39-like	0.524923	0.000506129
TC1600006488.hg.1	STUB1	STIP1 homology and U-box containing protein 1, E3 ubiquitin protein ligase	0.409055	0.00877158		TC0600014083.hg.1	HIST1H2AG	histone cluster 1, H2ag	0.499541	0.00103184		TC0600007293.hg.1	HIST1H2BI	histone cluster 1, H2bi	0.524869	0.000506935
TC1600007959.hg.1	MT1E	metallothionein 1E	0.40899	0.00878331		TC1100007826.hg.1	BEST1	bestrophin 1	0.499072	0.00104497		TC1800006891.hg.1	C18orf8	chromosome 18 open reading frame 8	0.524716	0.00050919
TC0600011912.hg.1	SLC35B2	solute carrier family 35 (adenosine 3-phospho 5-phosphosulfate transporter), member B2	0.408882	0.00880292		TC1000007883.hg.1	SRGN	serglycin	0.498993	0.0010472		TC1700006638.hg.1	ARRB2	arrestin, beta 2	0.524532	0.000511932
TC1000011948.hg.1	PDZD8	PDZ domain containing 8	0.408784	0.00882084		TC0200008092.hg.1	DOK1	docking protein 1	0.4989	0.00104984		TC1100013047.hg.1	SF3B2	splicing factor 3b subunit 2	0.524329	0.000514969
TC0700011703.hg.1	TP53TG1	TP53 target 1 (non-protein coding)	0.408772	0.00882286		TC1500010783.hg.1	SEMA4B	sema domain, immunoglobulin domain (Ig), transmembrane domain (TM) and short cytoplasmic domain, (semaphorin) 4B	0.498665	0.00105651		TC2200009282.hg.1	SAMM50	SAMM50 sorting and assembly machinery component	0.524161	0.000517497
TC1800007682.hg.1	CNDP1	carnosine dipeptidase 1 (metallopeptidase M20 family)	0.408744	0.00882801		TC0X00009549.hg.1	NDUFB11	NADH dehydrogenase (ubiquinone) 1 beta subcomplex, 11, 17.3kDa	0.498621	0.00105775		TC1900008558.hg.1	MED25	mediator complex subunit 25	0.524117	0.000518155
TC0900011713.hg.1	FNBP1	formin binding protein 1	0.408741	0.00882862		TC1700009870.hg.1	UBE2S	ubiquitin-conjugating enzyme E2S	0.498346	0.00106561		TC0700013055.hg.1	CDK5	cyclin-dependent kinase 5	0.52411	0.000518262
TC1100011126.hg.1	PLA2G16	phospholipase A2, group XVI	0.4083	0.00890912		TC1100011404.hg.1	MRPL21	mitochondrial ribosomal protein L21	0.498196	0.00106993		TC1600008003.hg.1	ADGRG5	adhesion G protein-coupled receptor G5	0.524088	0.000518597
TC0500012523.hg.1	ATOX1	antioxidant 1 copper chaperone	0.408136	0.00893917		TC1100013111.hg.1	CHEK1	checkpoint kinase 1	0.498153	0.00107115		TC1000011524.hg.1	PIK3AP1	phosphoinositide-3-kinase adaptor protein 1	0.52405	0.000519172
TC1700008867.hg.1	SLC9A3R1	solute carrier family 9, subfamily A (NHE3, cation proton antiporter 3), member 3 regulator 1	0.4081	0.00894589		TC0900007117.hg.1	CLTA	clathrin, light chain A	0.49815	0.00107125		TC0600007282.hg.1	HIST1H2BF	histone cluster 1, H2bf	0.52384	0.000522345
TC1600008153.hg.1	TMEM208	transmembrane protein 208	0.407998	0.00896462		TC1600007345.hg.1	APOBR	apolipoprotein B receptor	0.498113	0.00107229		TC1500010435.hg.1	GABARAPL3	GABA(A) receptors associated protein like 3, pseudogene	0.523837	0.000522398
TC0300010966.hg.1	CCDC12	coiled-coil domain containing 12	0.407874	0.00898759		TC1400009617.hg.1	DPF3	D4, zinc and double PHD fingers, family 3	0.498022	0.00107494		TC0100018433.hg.1	RRAGC	Ras-related GTP binding C	0.523768	0.000523437
TC0X00006631.hg.1	TMSB4X	thymosin beta 4, X-linked	0.407852	0.00899155		TC2200009259.hg.1	SMTN	smoothelin	0.498009	0.00107532		TC1600011494.hg.1	ARL6IP1	ADP-ribosylation factor like GTPase 6 interacting protein 1	0.523723	0.000524128
TC0400009723.hg.1	CTBP1	C-terminal binding protein 1	0.407836	0.0089946		TC2200007271.hg.1	NCF4	neutrophil cytosolic factor 4	0.497692	0.00108451		TC0700010941.hg.1	MYO1G	myosin IG	0.523655	0.00052516
TC0600007788.hg.1	SCUBE3	signal peptide, CUB domain, EGF-like 3	0.407786	0.00900373		TC1400010649.hg.1	VRK1	vaccinia related kinase 1	0.49763	0.0010863		TC1700012336.hg.1	TAX1BP3	Tax1 (human T-cell leukemia virus type I) binding protein 3	0.523644	0.000525339
TC0300008789.hg.1	H1FOO	H1 histone family, member O, oocyte-specific	0.40764	0.00903089		TC1600011494.hg.1	ARL6IP1	ADP-ribosylation factor like GTPase 6 interacting protein 1	0.497291	0.00109622		TC2000010010.hg.1	BLCAP	bladder cancer associated protein	0.52352	0.00052722
TC1100013149.hg.1	SERGEF	secretion regulating guanine nucleotide exchange factor	0.407326	0.0090893		TC1900010612.hg.1	MAP4K1	mitogen-activated protein kinase kinase kinase kinase 1	0.497242	0.00109767		TC1100006475.hg.1	RASSF7	Ras association (RalGDS/AF-6) domain family (N-terminal) member 7	0.523485	0.000527762
TC0100012889.hg.1	MAD2L2	MAD2 mitotic arrest deficient-like 2 (yeast)	0.407125	0.00912689		TC0100016952.hg.1	UBE2T	ubiquitin conjugating enzyme E2T	0.497091	0.00110214		TC1500007699.hg.1	KIF23	kinesin family member 23	0.523455	0.000528226
TC0500009856.hg.1	CLPTM1L	CLPTM1-like	0.406996	0.00915109		TC1900011764.hg.1	GEMIN7	gem nuclear organelle associated protein 7	0.497058	0.00110311		TC1900006522.hg.1	MIDN	midnolin	0.523382	0.000529339
TC1900010782.hg.1	ATP1A3	ATPase, Na+/K+ transporting, alpha 3 polypeptide	0.406933	0.00916286		TC1800007316.hg.1	SKA1	spindle and kinetochore associated complex subunit 1	0.496447	0.00112129		TC1800009206.hg.1	TXNL4A	thioredoxin-like 4A	0.522951	0.000536008
TC2000007473.hg.1	YWHAB	tyrosine 3-monooxygenase/tryptophan 5-monooxygenase activation protein, beta	0.406844	0.00917952		TC1200008683.hg.1	CHST11	carbohydrate (chondroitin 4) sulfotransferase 11	0.496168	0.00112969		TC0400008201.hg.1	COX7A2P2	cytochrome c oxidase subunit VIIa polypeptide 2 (liver) pseudogene 2	0.522794	0.00053845
TC0200014834.hg.1	STK39	serine threonine kinase 39	0.406784	0.00919083		TC0X00008253.hg.1	UBE2A	ubiquitin conjugating enzyme E2A	0.496003	0.00113468		TC1100011126.hg.1	PLA2G16	phospholipase A2, group XVI	0.522712	0.000539733
TC0300009866.hg.1	CCDC50	coiled-coil domain containing 50	0.406699	0.00920686		TC2000007502.hg.1	DNTTIP1	deoxynucleotidyltransferase, terminal, interacting protein 1	0.495893	0.00113801		TC0X00011173.hg.1	IDH3G	isocitrate dehydrogenase 3 (NAD+) gamma	0.522676	0.000540295
TC0100009939.hg.1	GABPB2	GA binding protein transcription factor, beta subunit 2	0.406647	0.00921679		TC0900008742.hg.1	ARPC5L	actin related protein 2/3 complex subunit 5-like	0.495793	0.00114104		TC0700009696.hg.1	CHPF2	chondroitin polymerizing factor 2	0.522643	0.000540804
TC0200013750.hg.1	FHL2	four and a half LIM domains 2	0.406415	0.0092606		TC0500013373.hg.1	SRA1	steroid receptor RNA activator 1	0.495703	0.0011438		TC0800009252.hg.1	SLC52A2	solute carrier family 52 (riboflavin transporter), member 2	0.522416	0.000544372
TC1900010851.hg.1	ETHE1	ethylmalonic encephalopathy 1	0.406367	0.00926966		TC1600010184.hg.1	ITFG1	integrin alpha FG-GAP repeat containing 1	0.495319	0.00115557		TC2200008828.hg.1	PHF5A	PHD finger protein 5A	0.522383	0.000544904
TC1100012165.hg.1	CASP4	caspase 4	0.40636	0.00927109		TC1700012070.hg.1	FAM195B	family with sequence similarity 195, member B	0.495123	0.00116162		TC0900012291.hg.1	NPDC1	neural proliferation, differentiation and control, 1	0.522228	0.000547341
TC0200013511.hg.1	DUSP2	dual specificity phosphatase 2	0.4063	0.00928243		TC1200007654.hg.1	ATG101	autophagy related 101	0.495046	0.00116399		TC0300011023.hg.1	SHISA5	shisa family member 5	0.52168	0.00055609
TC2200008226.hg.1	GUCD1	guanylyl cyclase domain containing 1	0.40627	0.00928815		TC0700012044.hg.1	FIS1	fission, mitochondrial 1	0.495038	0.00116424		TC0200006891.hg.1	RHOB	ras homolog family member B	0.521366	0.000561151
TC0300012029.hg.1	NAA50	N(alpha)-acetyltransferase 50, NatE catalytic subunit	0.406017	0.00933631		TC1900011747.hg.1	ZNF576	zinc finger protein 576	0.494543	0.00117968		TC0X00008070.hg.1	FRMPD3	FERM and PDZ domain containing 3	0.521324	0.000561822
TC0700013547.hg.1	MRPS24	mitochondrial ribosomal protein S24	0.405965	0.00934613		TC0200016471.hg.1	MXD1	MAX dimerization protein 1	0.494504	0.00118091		TC1900010706.hg.1	SERTAD1	SERTA domain containing 1	0.521229	0.000563366
TC1100007833.hg.1	INCENP	inner centromere protein	0.405918	0.0093551		TC1700006702.hg.1	TXNDC17	thioredoxin domain containing 17	0.494303	0.00118724		TC0X00009549.hg.1	NDUFB11	NADH dehydrogenase (ubiquinone) 1 beta subcomplex, 11, 17.3kDa	0.521091	0.000565618
TC1000008702.hg.1	HPS6	Hermansky-Pudlak syndrome 6	0.405623	0.00941177		TC1700009539.hg.1	PFN1	profilin 1	0.494233	0.00118944		TC0600011140.hg.1	HIST1H3F	histone cluster 1, H3f	0.521079	0.000565808
TC0600007293.hg.1	HIST1H2BI	histone cluster 1, H2bi	0.40558	0.00942005		TC1900009828.hg.1	NDUFB7	NADH dehydrogenase (ubiquinone) 1 beta subcomplex, 7, 18kDa	0.494045	0.00119539		TC2200006713.hg.1	UBE2L3	ubiquitin conjugating enzyme E2L 3	0.521016	0.000566841
TC1900008020.hg.1	ACTN4	actinin, alpha 4	0.405568	0.00942233		TC2000010026.hg.1	TMEM189	transmembrane protein 189	0.49395	0.00119841		TC0100017078.hg.1	RAB29	RAB29, member RAS oncogene family	0.520935	0.000568157
TC1000012438.hg.1	SVILP1	supervillin pseudogene 1	-0.405231	0.00948744		TC1900011655.hg.1	PET100	PET100 homolog	0.493722	0.00120567		TC1700007720.hg.1	PSMB3	proteasome subunit beta 3	0.520875	0.000569148
TC0100015832.hg.1	CRNN	cornulin	0.40505	0.00952251		TC2000008909.hg.1	EIF2S2	eukaryotic translation initiation factor 2, subunit 2 beta, 38kDa	0.493216	0.00122195		TC2200008592.hg.1	APOL2	apolipoprotein L, 2	0.520765	0.000570958
TC0700009696.hg.1	CHPF2	chondroitin polymerizing factor 2	0.404957	0.00954044		TC1500008105.hg.1	FAM103A1	family with sequence similarity 103, member A1	0.493047	0.00122745		TC1600011421.hg.1	VPS4A	vacuolar protein sorting 4 homolog A (S. cerevisiae)	0.520624	0.000573278
TSUnmapped00000019.hg.1	DYRK1B	dual specificity tyrosine-(Y)-phosphorylation regulated kinase 1B	0.404889	0.0095537		TC0200007261.hg.1	QPCT	glutaminyl-peptide cyclotransferase	0.492996	0.00122909		TC0100013710.hg.1	TRAPPC3	trafficking protein particle complex 3	0.52049	0.000575489
TC0200016485.hg.1	LINC00152	long intergenic non-protein coding RNA 152	0.404869	0.00955759		TC0700008588.hg.1	ZNHIT1	zinc finger, HIT-type containing 1	0.492993	0.00122919		TC0200015779.hg.1	DNPEP	aspartyl aminopeptidase	0.520422	0.000576623
TC0700008494.hg.1	BUD31	BUD31 homolog	0.404782	0.00957452		TC0100015711.hg.1	HIST2H2AB	histone cluster 2, H2ab	0.492981	0.00122959		TC0100013466.hg.1	SPCS2	signal peptidase complex subunit 2	0.520317	0.000578365
TC1600008938.hg.1	AXIN1	axin 1	0.404779	0.00957515		TC0200014404.hg.1	MCM6	minichromosome maintenance complex component 6	0.492845	0.00123401		TC2200007672.hg.1	GRAMD4	GRAM domain containing 4	0.52023	0.000579814
TC1500008232.hg.1	ISG20	interferon stimulated exonuclease gene 20kDa	0.404702	0.00959018		TC0600011376.hg.1	PPP1R18	protein phosphatase 1, regulatory subunit 18	0.492769	0.00123648		TC0100015236.hg.1	LAMTOR5	late endosomal/lysosomal adaptor, MAPK and MTOR activator 5	0.520155	0.000581063
TC2200009274.hg.1	APOBEC3G	apolipoprotein B mRNA editing enzyme, catalytic polypeptide-like 3G	0.404619	0.0096064		TC1700006719.hg.1	RNASEK	ribonuclease, RNase K	0.49273	0.00123778		TC1600009047.hg.1	PTX4	pentraxin 4, long	0.520103	0.000581932
TC1600007345.hg.1	APOBR	apolipoprotein B receptor	0.404522	0.00962542		TC1200012716.hg.1	COX6A1	cytochrome c oxidase subunit VIa polypeptide 1	0.492422	0.00124789		TC0600007138.hg.1	E2F3	E2F transcription factor 3	0.520033	0.000583111
TC1900012005.hg.1	PNKP	polynucleotide kinase 3-phosphatase	0.404327	0.00966375		TC0100016656.hg.1	NCF2	neutrophil cytosolic factor 2	0.492033	0.00126079		TSUnmapped00000135.hg.1	INPP5D	inositol polyphosphate-5-phosphatase D	0.519898	0.000585369
TC0100008079.hg.1	IPO13	importin 13	0.404316	0.00966589		TC1200009253.hg.1	ATP6V0A2	ATPase, H+ transporting, lysosomal V0 subunit a2	0.491813	0.00126811		TC1700010191.hg.1	POLDIP2	polymerase (DNA-directed), delta interacting protein 2	0.519517	0.000591809
TC1600010500.hg.1	GOT2	glutamic-oxaloacetic transaminase 2, mitochondrial	0.403894	0.00974911		TC0100012849.hg.1	CASZ1	castor zinc finger 1	0.491518	0.001278		TC0800010783.hg.1	MSC	musculin	0.519282	0.000595803
TC1900011688.hg.1	NDUFA13	NADH dehydrogenase (ubiquinone) 1 alpha subcomplex, 13	0.403768	0.00977405		TC0500008777.hg.1	KIF20A	kinesin family member 20A	0.491127	0.00129125		TC1700011967.hg.1	EIF4A3	eukaryotic translation initiation factor 4A3	0.519149	0.000598082
TC0200008260.hg.1	VAMP8	vesicle associated membrane protein 8	0.403745	0.00977867		TC0500008684.hg.1	TCF7	transcription factor 7 (T-cell specific, HMG-box)	-0.491098	0.00129222		TC1600007448.hg.1	CORO1A	coronin, actin binding protein, 1A	0.518435	0.000610441
TC0500013238.hg.1	ZMAT2	zinc finger, matrin-type 2	0.403592	0.00980901		TC0600007940.hg.1	DNAH8	dynein, axonemal, heavy chain 8	-0.490874	0.00129987		TC1700012093.hg.1	FASN	fatty acid synthase	0.518399	0.00061106
TC0500009020.hg.1	STK32A	serine/threonine kinase 32A	-0.403521	0.00982332		TC0600008390.hg.1	FKBP1C	FK506 binding protein 1C	0.490873	0.00129991		TC1600007961.hg.1	MT1JP	metallothionein 1J, pseudogene	0.517395	0.000628821
TC1400006546.hg.1	TPPP2	tubulin polymerization-promoting protein family member 2	0.403217	0.0098839		TC1000010006.hg.1	DNAJC1	DnaJ (Hsp40) homolog, subfamily C, member 1	0.490422	0.00131539		TC0100018434.hg.1	MYCBP	MYC binding protein	0.517305	0.000630435
TC1600007436.hg.1	TAOK2	TAO kinase 2	0.403065	0.00991443		TC0100016831.hg.1	ASPM	abnormal spindle microtubule assembly	0.489995	0.00133021		TC1900007125.hg.1	NACC1	nucleus accumbens associated 1, BEN and BTB (POZ) domain containing	0.517208	0.000632181
TC1600007957.hg.1	MT2A	metallothionein 2A	0.402876	0.00995247		TC1900007098.hg.1	RNASEH2A	ribonuclease H2, subunit A	0.489964	0.0013313		TC1700012315.hg.1	SLC25A10	solute carrier family 25 (mitochondrial carrier; dicarboxylate transporter), member 10	0.517011	0.000635742
TC1200010046.hg.1	SLC15A5	solute carrier family 15, member 5	0.402697	0.00998874		TC1700012332.hg.1	SPATA22	spermatogenesis associated 22	0.489911	0.00133313		TC1700009969.hg.1	FLII	flightless I actin binding protein	0.516917	0.000637456
TC2000008146.hg.1	RSPO4	R-spondin 4	0.402676	0.00999302		TC0900010444.hg.1	CARNMT1	carnosine N-methyltransferase 1	0.489785	0.00133757		TC0100012828.hg.1	LZIC	leucine zipper and CTNNBIP1 domain containing	0.516745	0.000640577
TC1700007014.hg.1	UBB	ubiquitin B	0.402655	0.00999725		TC0400012620.hg.1	CENPU	centromere protein U	0.489704	0.0013404		TC1900007320.hg.1	DDA1	DET1 and DDB1 associated 1	0.51664	0.000642488
TC1600011234.hg.1	APRT	adenine phosphoribosyltransferase	0.402501	0.0100285		TC1200012163.hg.1	SRSF9	serine/arginine-rich splicing factor 9	0.48969	0.0013409		TC0100013315.hg.1	IFNLR1	interferon, lambda receptor 1	0.516536	0.000644401
TC0700006648.hg.1	RAC1	ras-related C3 botulinum toxin substrate 1 (rho family, small GTP binding protein Rac1)	0.402321	0.0100649		TC1200009911.hg.1	MAGOHB	mago homolog B, exon junction complex core component	0.489387	0.00135156		TC1600008011.hg.1	KATNB1	katanin p80 (WD repeat containing) subunit B 1	0.515855	0.000656982
TC1900008435.hg.1	SEPW1	selenoprotein W, 1	0.402304	0.0100683		TC2100008545.hg.1	NRIP1	nuclear receptor interacting protein 1	-0.48931	0.0013543		TC0100006437.hg.1	OR4F5	olfactory receptor, family 4, subfamily F, member 5	0.51549	0.000663804
TC1200009881.hg.1	CLEC2B	C-type lectin domain family 2, member B	0.402301	0.0100691		TC0200014834.hg.1	STK39	serine threonine kinase 39	0.489264	0.00135592		TC0200016360.hg.1	STK25	serine/threonine kinase 25	0.515315	0.000667116
TC0600007289.hg.1	HIST1H4F	histone cluster 1, H4f	0.401971	0.0101365		TC0100017216.hg.1	NEK2	NIMA-related kinase 2	0.48925	0.00135642		TC1100007844.hg.1	ASRGL1	asparaginase like 1	0.515292	0.000667541
TC0500007780.hg.1	ARHGEF28	Rho guanine nucleotide exchange factor 28	0.401925	0.0101457		TC0100013441.hg.1	FGR	FGR proto-oncogene, Src family tyrosine kinase	0.489231	0.00135709		TC1700011097.hg.1	LRRC59	leucine rich repeat containing 59	0.515209	0.000669113
TC0100016115.hg.1	SLAMF9	SLAM family member 9	0.4019	0.010151		TC1700009969.hg.1	FLII	flightless I actin binding protein	0.489205	0.00135803		TC1000012581.hg.1	ARHGAP19-SLIT1	ARHGAP19-SLIT1 readthrough (NMD candidate)	0.515106	0.000671067
TC1600011399.hg.1	MT1X	metallothionein 1X	0.401893	0.0101525		TC1700011720.hg.1	FDXR	ferredoxin reductase	0.489146	0.00136013		TC1600009961.hg.1	CD2BP2	CD2 (cytoplasmic tail) binding protein 2	0.51504	0.000672317
TC0100015660.hg.1	PPIAL4G	peptidylprolyl isomerase A (cyclophilin A)-like 4G	0.401797	0.0101721		TC1800008333.hg.1	DHFR	dihydrofolate reductase	0.488853	0.0013706		TC1200009753.hg.1	MLF2	myeloid leukemia factor 2	0.515035	0.000672412
TC1100006576.hg.1	CD81	CD81 molecule	0.401792	0.0101732		TC0300013985.hg.1	TUSC2	tumor suppressor candidate 2	0.488691	0.00137638		TC0X00008831.hg.1	ATP6AP1	ATPase, H+ transporting, lysosomal accessory protein 1	0.514971	0.000673635
TC1100012948.hg.1	IFITM2	interferon induced transmembrane protein 2	0.401767	0.0101782		TC0300007166.hg.1	ZBTB47	zinc finger and BTB domain containing 47	0.488638	0.00137829		TC0900007092.hg.1	CCDC107	coiled-coil domain containing 107	0.514949	0.000674051
TC1900007325.hg.1	MVB12A	multivesicular body subunit 12A	0.401667	0.0101987		TC0500008705.hg.1	TXNDC15	thioredoxin domain containing 15	0.488485	0.00138384		TC1900007908.hg.1	CAPNS1	calpain, small subunit 1	0.514696	0.000678891
TC0200011431.hg.1	RTP5	receptor (chemosensory) transporter protein 5 (putative)	0.40162	0.0102086		TC0X00010671.hg.1	LAMP2	lysosomal-associated membrane protein 2	0.488471	0.00138432		TC1200012790.hg.1	KMT2D	lysine (K)-specific methyltransferase 2D	0.514315	0.000686234
TC1900010391.hg.1	PEPD	peptidase D	0.401525	0.010228		TC0X00008401.hg.1	RAB33A	RAB33A, member RAS oncogene family	0.488436	0.0013856		TC0800011634.hg.1	SNTB1	syntrophin, beta 1 (dystrophin-associated protein A1, 59kDa, basic component 1)	0.514151	0.000689425
TC0100011855.hg.1	GUK1	guanylate kinase 1	0.401501	0.0102331		TC1100013045.hg.1	SIPA1	signal-induced proliferation-associated 1	0.488133	0.00139658		TC1900011014.hg.1	ZC3H4	zinc finger CCCH-type containing 4	0.514053	0.000691326
TC0X00009964.hg.1	PDZD11	PDZ domain containing 11	0.401471	0.0102392		TC1100006494.hg.1	CD151	CD151 molecule (Raph blood group)	0.48789	0.00140546		TC1200008942.hg.1	PLBD2	phospholipase B domain containing 2	0.513945	0.000693435
TC1600006579.hg.1	GFER	growth factor, augmenter of liver regeneration	0.401433	0.0102471		TC0500013415.hg.1	RAB24	RAB24, member RAS oncogene family	0.487779	0.00140955		TC0500013373.hg.1	SRA1	steroid receptor RNA activator 1	0.513489	0.000702419
TC0300013972.hg.1	SLC26A6	solute carrier family 26 (anion exchanger), member 6	0.401274	0.0102799		TC1000011736.hg.1	OBFC1	oligonucleotide/oligosaccharide-binding fold containing 1	-0.487646	0.00141444		TC0100012020.hg.1	COA6	cytochrome c oxidase assembly factor 6	0.513293	0.000706298
TC0200007053.hg.1	KHK	ketohexokinase	0.401183	0.0102989		TC1700009679.hg.1	AURKB	aurora kinase B	0.487624	0.00141525		TC0300010209.hg.1	TADA3	transcriptional adaptor 3	0.513151	0.000709122
TC1200006788.hg.1	KLRD1	killer cell lectin-like receptor subfamily D, member 1	0.401002	0.0103364		TC2200007780.hg.1	CRELD2	cysteine rich with EGF-like domains 2	0.487618	0.00141546		TC1000009067.hg.1	GRK5	G protein-coupled receptor kinase 5	0.513108	0.000709985
TC0600014256.hg.1	GABBR1	gamma-aminobutyric acid (GABA) B receptor, 1	-0.400872	0.0103637		TC1000008728.hg.1	FBXL15	F-box and leucine-rich repeat protein 15	0.487594	0.00141636		TC1400010411.hg.1	BRF1	BRF1, RNA polymerase III transcription initiation factor 90 kDa subunit	0.513036	0.000711436
TC0300007161.hg.1	VIPR1	vasoactive intestinal peptide receptor 1	-0.40076	0.010387		TC1100009615.hg.1	VPS26B	VPS26 retromer complex component B	0.487572	0.00141714		TC1600006439.hg.1	MPG	N-methylpurine DNA glycosylase	0.513001	0.000712132
TC1200007627.hg.1	HIGD1C	HIG1 hypoxia inducible domain family, member 1C	-0.400574	0.0104261		TC1900006955.hg.1	UBL5	ubiquitin-like 5	0.487563	0.00141747		TC1700009498.hg.1	ATP2A3	ATPase, Ca++ transporting, ubiquitous	0.512827	0.00071561
TC0800009819.hg.1	DOK2	docking protein 2	0.400548	0.0104315		TC0800008772.hg.1	NDUFB9	NADH dehydrogenase (ubiquinone) 1 beta subcomplex, 9, 22kDa	0.487112	0.00143423		TC1200010866.hg.1	CD63	CD63 molecule	0.512775	0.000716657
TC1900007878.hg.1	KMT2B	lysine (K)-specific methyltransferase 2B	0.400487	0.0104442		TC0200016469.hg.1	ANXA4	annexin A4	0.487077	0.00143551		TC1900010781.hg.1	RABAC1	Rab acceptor 1 (prenylated)	0.512569	0.000720825
TC1900011737.hg.1	CYP2G1P	cytochrome P450, family 2, subfamily G, polypeptide 1 pseudogene	0.400377	0.0104674		TC0X00011185.hg.1	MECP2	methyl-CpG binding protein 2	0.487033	0.00143718		TC0X00011205.hg.1	UBL4A	ubiquitin-like 4A	0.512547	0.000721268
TC1200009103.hg.1	PRKAB1	protein kinase, AMP-activated, beta 1 non-catalytic subunit	0.400341	0.0104749		TC1400008034.hg.1	UNC79	unc-79 homolog (C. elegans)	0.486933	0.00144091		TC0400011920.hg.1	SLC7A11	solute carrier family 7 (anionic amino acid transporter light chain, xc- system), member 11	0.512129	0.00072978
TC1700011096.hg.1	MRPL27	mitochondrial ribosomal protein L27	0.400329	0.0104775		TC0500009161.hg.1	SAP30L	SAP30-like	0.486828	0.00144485		TSUnmapped00000777.hg.1	HYOU1	hypoxia up-regulated 1	0.511263	0.000747706
TC0500009629.hg.1	TMED9	transmembrane p24 trafficking protein 9	0.400186	0.0105077		TC1000008363.hg.1	PTEN	phosphatase and tensin homolog	0.486674	0.00145062		TC0100014752.hg.1	GNG5	guanine nucleotide binding protein (G protein), gamma 5	0.511191	0.000749202
TC0X00008401.hg.1	RAB33A	RAB33A, member RAS oncogene family	0.399783	0.0105929		TC1900007260.hg.1	TPM4	tropomyosin 4	0.486418	0.0014603		TC0400009723.hg.1	CTBP1	C-terminal binding protein 1	0.511013	0.000752942
TC0100013466.hg.1	SPCS2	signal peptidase complex subunit 2	0.399664	0.0106184		TC0600012315.hg.1	COX7A2	cytochrome c oxidase subunit VIIa polypeptide 2 (liver)	0.486376	0.00146189		TC1700007700.hg.1	MRPL45	mitochondrial ribosomal protein L45	-0.510805	0.000757331
TC0600011443.hg.1	GPANK1	G-patch domain and ankyrin repeats 1	0.399503	0.0106526		TSUnmapped00000300.hg.1	HYOU1	hypoxia up-regulated 1	0.486202	0.00146851		TC1900011658.hg.1	TRAPPC5	trafficking protein particle complex 5	0.510712	0.000759295
TC0600009836.hg.1	IYD	iodotyrosine deiodinase	0.399286	0.0106991		TC1700009708.hg.1	PIK3R5	phosphoinositide-3-kinase, regulatory subunit 5	0.486183	0.00146922		TC0X00008253.hg.1	UBE2A	ubiquitin conjugating enzyme E2A	0.51062	0.000761248
TSUnmapped00000167.hg.1	ZDHHC3	zinc finger, DHHC-type containing 3	0.399265	0.0107037		TC1000008800.hg.1	GSTO1	glutathione S-transferase omega 1	0.486122	0.00147156		TC2100007278.hg.1	PKNOX1	PBX/knotted 1 homeobox 1	0.510396	0.000766034
TSUnmapped00000300.hg.1	HYOU1	hypoxia up-regulated 1	0.399244	0.0107082		TC1600006658.hg.1	IL32	interleukin 32	0.485678	0.00148857		TC0400006546.hg.1	WHSC1	Wolf-Hirschhorn syndrome candidate 1	0.510197	0.000770291
TC1000006794.hg.1	DHTKD1	dehydrogenase E1 and transketolase domain containing 1	0.399121	0.0107346		TC1600009966.hg.1	DCTPP1	dCTP pyrophosphatase 1	0.485662	0.00148921		TC0600007384.hg.1	HIST1H2BO	histone cluster 1, H2bo	0.510085	0.000772706
TC0100007543.hg.1	XKR8	X-linked Kx blood group related 8	0.399062	0.0107472		TC0100007552.hg.1	SESN2	sestrin 2	0.485619	0.00149084		TC0300007392.hg.1	FAM212A	family with sequence similarity 212, member A	0.509926	0.000776135
TC1100007874.hg.1	POLR2G	polymerase (RNA) II (DNA directed) polypeptide G	0.398988	0.0107631		TC1100013193.hg.1	PTPRCAP	protein tyrosine phosphatase, receptor type, C-associated protein	0.485234	0.00150579		TC0600012293.hg.1	MB21D1	Mab-21 domain containing 1	0.509816	0.000778508
TC1600009992.hg.1	BCL7C	B-cell CLL/lymphoma 7C	0.398568	0.0108541		TC0200008230.hg.1	TMSB10	thymosin beta 10	0.485219	0.00150634		TC1400009381.hg.1	KCNH5	potassium channel, voltage gated eag related subfamily H, member 5	0.509366	0.000788326
TC0300011023.hg.1	SHISA5	shisa family member 5	0.398245	0.0109244		TC0100016968.hg.1	RABIF	RAB interacting factor	0.48512	0.0015102		TC1000008363.hg.1	PTEN	phosphatase and tensin homolog	0.509295	0.000789875
TC1500007365.hg.1	LIPC	lipase, hepatic	0.398091	0.010958		TC1100012121.hg.1	TMEM123	transmembrane protein 123	-0.485112	0.00151054		TC1900009134.hg.1	SBNO2	strawberry notch homolog 2 (Drosophila)	0.508526	0.000806937
TC1000010724.hg.1	MRLN	myoregulin	0.397656	0.0110536		TC1100013031.hg.1	NUDT22	nudix hydrolase 22	0.485014	0.00151435		TC0400006578.hg.1	SH3BP2	SH3-domain binding protein 2	0.508476	0.000808053
TC0100010336.hg.1	PPOX	protoporphyrinogen oxidase	0.397414	0.0111071		TC1000010930.hg.1	PCBD1	pterin-4 alpha-carbinolamine dehydratase/dimerization cofactor of hepatocyte nuclear factor 1 alpha	0.484866	0.00152018		TC1000007748.hg.1	CDK1	cyclin-dependent kinase 1	0.508135	0.000815734
TC0600006940.hg.1	SMIM13	small integral membrane protein 13	0.397399	0.0111104		TC0600014276.hg.1	HLA-DMB	major histocompatibility complex, class II, DM beta	0.484777	0.00152365		TC0300007470.hg.1	PPM1M	protein phosphatase, Mg2+/Mn2+ dependent, 1M	0.508073	0.000817124
TSUnmapped00000490.hg.1	SURF6	surfeit 6	-0.397326	0.0111266		TC0800012202.hg.1	BOP1	block of proliferation 1	0.48475	0.0015247		TC0600010810.hg.1	NEDD9	neural precursor cell expressed, developmentally down-regulated 9	0.508012	0.000818502
TC0200016740.hg.1	ARL5A	ADP-ribosylation factor like GTPase 5A	0.397051	0.0111876		TC1900009417.hg.1	MLLT1	myeloid/lymphoid or mixed-lineage leukemia; translocated to, 1	0.484663	0.00152813		TC1600007965.hg.1	MT1F	metallothionein 1F	0.507957	0.000819765
TC0600014273.hg.1	HLA-DRB1	major histocompatibility complex, class II, DR beta 1	0.397038	0.0111905		TC0100015715.hg.1	SF3B4	splicing factor 3b, subunit 4, 49kDa	0.484502	0.00153449		TC0200013750.hg.1	FHL2	four and a half LIM domains 2	0.507777	0.000823858
TC0200011362.hg.1	RNPEPL1	arginyl aminopeptidase (aminopeptidase B)-like 1	0.396997	0.0111997		TC1500007979.hg.1	PSMA4	proteasome subunit alpha 4	0.484479	0.0015354		TC0800008080.hg.1	FABP5	fatty acid binding protein 5 (psoriasis-associated)	0.507528	0.000829552
TC0100007705.hg.1	AZIN2	antizyme inhibitor 2	-0.396988	0.0112018		TC0300010476.hg.1	SGOL1	shugoshin-like 1 (S. pombe)	0.484027	0.0015534		TC2000006755.hg.1	NDUFAF5	NADH dehydrogenase (ubiquinone) complex I, assembly factor 5	0.507365	0.000833296
TC0100018299.hg.1	SLC27A3	solute carrier family 27 (fatty acid transporter), member 3	0.396973	0.011205		TC0100010159.hg.1	SLC25A44	solute carrier family 25, member 44	0.483882	0.00155924		TC1000012510.hg.1	ZNF511	zinc finger protein 511	0.507224	0.000836554
TC0100007398.hg.1	TMEM50A	transmembrane protein 50A	0.39683	0.0112371		TC0300013960.hg.1	HIGD1A	HIG1 hypoxia inducible domain family, member 1A	0.483585	0.0015712		TC0700013544.hg.1	PSMA2	proteasome subunit alpha 2	0.507144	0.000838403
TC1500009148.hg.1	OIP5	Opa interacting protein 5	0.396698	0.0112666		TSUnmapped00000597.hg.1	PSMC4	proteasome 26S subunit, ATPase 4 [Source:HGNC Symbol;Acc:HGNC:9551]	0.483552	0.00157253		TC0300010943.hg.1	CCR1	chemokine (C-C motif) receptor 1	0.507082	0.000839833
TC1500009396.hg.1	SPPL2A	signal peptide peptidase like 2A	0.396688	0.0112687		TC1700011919.hg.1	CEP295NL	CEP295 N-terminal like	0.483457	0.00157636		TC1600009966.hg.1	DCTPP1	dCTP pyrophosphatase 1	0.507029	0.000841075
TC2200008898.hg.1	TTLL1	tubulin tyrosine ligase-like family member 1	0.396649	0.0112776		TSUnmapped00000307.hg.1	HMBS	hydroxymethylbilane synthase	0.48338	0.00157948		TC1900009559.hg.1	MUC16	mucin 16, cell surface associated	0.506751	0.000847546
TC0600007384.hg.1	HIST1H2BO	histone cluster 1, H2bo	0.396629	0.0112819		TC0100013983.hg.1	TMEM53	transmembrane protein 53	0.483063	0.00159242		TC0600007585.hg.1	MICB	MHC class I polypeptide-related sequence B	0.506489	0.000853686
TC1700012287.hg.1	RPS6KB1	ribosomal protein S6 kinase, 70kDa, polypeptide 1	-0.396475	0.0113166		TC1100007507.hg.1	PTPRJ	protein tyrosine phosphatase, receptor type, J	0.482993	0.00159526		TC0100013696.hg.1	PSMB2	proteasome subunit beta 2	0.506406	0.000855644
TC0100009345.hg.1	CELSR2	cadherin, EGF LAG seven-pass G-type receptor 2	0.396345	0.011346		TC1400009248.hg.1	DLGAP5	discs, large (Drosophila) homolog-associated protein 5	0.482915	0.00159845		TC0200016382.hg.1	PDCD1	programmed cell death 1	0.506356	0.000856839
TC0500009046.hg.1	ADRB2	adrenoceptor beta 2, surface	0.396194	0.0113801		TC1900008020.hg.1	ACTN4	actinin, alpha 4	0.482707	0.00160703		TC1200012270.hg.1	RILPL2	Rab interacting lysosomal protein-like 2	0.506125	0.000862286
TC0100009877.hg.1	HIST2H3A	histone cluster 2, H3a	0.396094	0.0114025		TC0900008483.hg.1	SLC31A1	solute carrier family 31 (copper transporter), member 1	0.482704	0.00160714		TC1700012349.hg.1	NAA38	N(alpha)-acetyltransferase 38, NatC auxiliary subunit	0.505575	0.000875441
TC1500010727.hg.1	CCNDBP1	cyclin D-type binding-protein 1	0.396074	0.0114071		TC1900009346.hg.1	UBXN6	UBX domain protein 6	0.482688	0.0016078		TC0700006864.hg.1	SP4	Sp4 transcription factor	0.505562	0.000875755
TC0100006675.hg.1	KCNAB2	potassium channel, voltage gated subfamily A regulatory beta subunit 2	0.396019	0.0114196		TC0600010867.hg.1	MCUR1	mitochondrial calcium uniporter regulator 1	0.482601	0.00161139		TC2000006534.hg.1	MRPS26	mitochondrial ribosomal protein S26	0.505562	0.000875767
TC0600013004.hg.1	MCM9	minichromosome maintenance 9 homologous recombination repair factor	-0.395964	0.0114321		TC0700006984.hg.1	SNX10	sorting nexin 10	0.48243	0.00161848		TC1100007922.hg.1	NAA40	N(alpha)-acetyltransferase 40, NatD catalytic subunit	0.505502	0.000877196
TC1400008921.hg.1	BAZ1A	bromodomain adjacent to zinc finger domain 1A	0.395893	0.0114481		TC0X00009634.hg.1	TIMM17B	translocase of inner mitochondrial membrane 17 homolog B (yeast)	0.482424	0.00161874		TC1900007329.hg.1	PGLS	6-phosphogluconolactonase	0.505498	0.000877292
TC0X00011397.hg.1	FAM127C	family with sequence similarity 127, member C	0.395587	0.0115178		TC1200010299.hg.1	H3F3C	H3 histone, family 3C	0.48234	0.00162223		TC1500007856.hg.1	CSK	c-src tyrosine kinase	0.505437	0.000878767
TC0900009579.hg.1	ZDHHC21	zinc finger, DHHC-type containing 21	0.395565	0.0115228		TC2100008467.hg.1	C21orf58	chromosome 21 open reading frame 58	0.482312	0.00162339		TC2200008641.hg.1	RAC2	ras-related C3 botulinum toxin substrate 2 (rho family, small GTP binding protein Rac2)	0.505267	0.000882895
TC1800009112.hg.1	MBP	myelin basic protein	0.395517	0.0115339		TC1900011684.hg.1	BABAM1	BRISC and BRCA1 A complex member 1	0.481968	0.00163774		TC1900008180.hg.1	ZNF526	zinc finger protein 526	0.505142	0.000885921
TC0900009276.hg.1	NELFB	negative elongation factor complex member B	0.39543	0.0115538		TC0X00011211.hg.1	G6PD	glucose-6-phosphate dehydrogenase	0.481901	0.00164055		TC1100012315.hg.1	TIMM8B	translocase of inner mitochondrial membrane 8 homolog B (yeast)	0.505106	0.000886805
TC1100008139.hg.1	AIP	aryl hydrocarbon receptor interacting protein	0.395344	0.0115735		TC0200008233.hg.1	KCMF1	potassium channel modulatory factor 1	0.481881	0.00164141		TC0700011139.hg.1	VOPP1	vesicular, overexpressed in cancer, prosurvival protein 1	0.504838	0.000893346
TC0800009252.hg.1	SLC52A2	solute carrier family 52 (riboflavin transporter), member 2	0.395266	0.0115914		TC0X00011012.hg.1	SLITRK4	SLIT and NTRK-like family, member 4	0.481832	0.00164345		TC0900007604.hg.1	OSTF1	osteoclast stimulating factor 1	0.504788	0.000894572
TC1900011656.hg.1	STXBP2	syntaxin binding protein 2	0.395264	0.0115917		TC1900011271.hg.1	FPR1	formyl peptide receptor 1	0.481694	0.00164927		TC0300009337.hg.1	SMC4	structural maintenance of chromosomes 4	0.504637	0.000898282
TC0700011344.hg.1	GUSB	glucuronidase, beta	0.395218	0.0116024		TC0X00006626.hg.1	TLR8	toll-like receptor 8	0.48144	0.00166004		TC1600008128.hg.1	CMTM3	CKLF-like MARVEL transmembrane domain containing 3	0.504627	0.000898528
TC1700012250.hg.1	ERBB2	erb-b2 receptor tyrosine kinase 2	0.395162	0.0116153		TC1900011251.hg.1	NKG7	natural killer cell granule protein 7	0.481367	0.00166313		TC0400011473.hg.1	SLC9B1	solute carrier family 9, subfamily B (NHA1, cation proton antiporter 1), member 1	0.504626	0.00089856
TC1500006977.hg.1	VPS18	VPS18 CORVET/HOPS core subunit	0.395075	0.0116354		TC1700007014.hg.1	UBB	ubiquitin B	0.481231	0.00166894		TC0X00011326.hg.1	HPRT1	hypoxanthine phosphoribosyltransferase 1	0.504585	0.000899563
TC0X00007951.hg.1	ARMCX3	armadillo repeat containing, X-linked 3	-0.394863	0.0116841		TC1700012414.hg.1	KRT31	keratin 31, type I	0.481188	0.00167076		TC0200010264.hg.1	MFSD6	major facilitator superfamily domain containing 6	0.504422	0.000903599
TC0700012041.hg.1	PLOD3	procollagen-lysine, 2-oxoglutarate 5-dioxygenase 3	0.394799	0.0116991		TC0400006546.hg.1	WHSC1	Wolf-Hirschhorn syndrome candidate 1	0.48102	0.00167791		TC1800006448.hg.1	TYMS	thymidylate synthetase	0.50436	0.000905116
TC0100006483.hg.1	ISG15	ISG15 ubiquitin-like modifier	0.394788	0.0117016		TC1100009678.hg.1	HRAS	Harvey rat sarcoma viral oncogene homolog	0.480801	0.00168733		TC0400009708.hg.1	GAK	cyclin G associated kinase	0.504344	0.000905533
TC0900009909.hg.1	DCTN3	dynactin 3 (p22)	0.394711	0.0117195		TC0200016115.hg.1	ARL4C	ADP-ribosylation factor like GTPase 4C	0.480787	0.00168794		TC1900007012.hg.1	LDLR	low density lipoprotein receptor	0.504175	0.000909714
TC0100016024.hg.1	SH2D2A	SH2 domain containing 2A	0.394625	0.0117394		TC2200008302.hg.1	TPST2	tyrosylprotein sulfotransferase 2	0.480654	0.00169368		TC0100018315.hg.1	UCK2	uridine-cytidine kinase 2	0.504014	0.000913732
TC0200014717.hg.1	WDSUB1	WD repeat, sterile alpha motif and U-box domain containing 1	0.394546	0.0117576		TC0500011280.hg.1	DHFR	dihydrofolate reductase	0.480502	0.00170025		TC1200007890.hg.1	PIP4K2C	phosphatidylinositol-5-phosphate 4-kinase, type II, gamma	0.503939	0.000915609
TC1100011284.hg.1	BRMS1	breast cancer metastasis suppressor 1	0.394463	0.011777		TC1200012145.hg.1	RAB35	RAB35, member RAS oncogene family	0.48042	0.00170381		TC1900011836.hg.1	MBD3	methyl-CpG binding domain protein 3	0.503643	0.000923062
TC1800008338.hg.1	KCTD1	potassium channel tetramerization domain containing 1	0.394459	0.011778		TC0100014997.hg.1	ALG14	ALG14, UDP-N-acetylglucosaminyltransferase subunit	0.48021	0.00171295		TC1000010432.hg.1	RASGEF1A	RasGEF domain family member 1A	0.503559	0.000925168
TC1600006888.hg.1	CIITA	class II, major histocompatibility complex, transactivator	0.394457	0.0117784		TC1300006699.hg.1	ATP5EP2	ATP synthase, H+ transporting, mitochondrial F1 complex, epsilon subunit pseudogene 2	0.480164	0.00171495		TC1100013165.hg.1	SLC43A3	solute carrier family 43, member 3	0.503524	0.000926063
TC0800008783.hg.1	SQLE	squalene epoxidase	0.394446	0.011781		TC0100015866.hg.1	S100A4	S100 calcium binding protein A4	0.480131	0.00171639		TC0600011225.hg.1	HIST1H2AJ	histone cluster 1, H2aj	0.503398	0.000929265
TC2000006674.hg.1	PLCB4	phospholipase C, beta 4	0.394438	0.0117829		TC1200009829.hg.1	CLEC4E	C-type lectin domain family 4, member E	0.479972	0.00172334		TC1900011251.hg.1	NKG7	natural killer cell granule protein 7	0.503212	0.000933975
TC0600014265.hg.1	CLIC1	chloride intracellular channel 1	0.39441	0.0117894		TC0X00008078.hg.1	MID2	midline 2	-0.47975	0.00173312		TC2000007928.hg.1	ZNF831	zinc finger protein 831	0.503092	0.000937059
TC1900011331.hg.1	ZNF665	zinc finger protein 665	-0.394369	0.0117988		TC1900006727.hg.1	UHRF1	ubiquitin-like with PHD and ring finger domains 1	0.479656	0.00173726		TC1600011472.hg.1	NMRAL1	NmrA-like family domain containing 1	0.50292	0.000941449
TC2000008860.hg.1	COMMD7	COMM domain containing 7	0.394044	0.0118748		TC1400007804.hg.1	TSHR	thyroid stimulating hormone receptor	0.479555	0.00174172		TC0100011026.hg.1	TROVE2	TROVE domain family, member 2	0.502835	0.00094363
TC1700012076.hg.1	ARHGDIA	Rho GDP dissociation inhibitor (GDI) alpha	0.394043	0.011875		TC0800011211.hg.1	NIPAL2	NIPA-like domain containing 2	0.479456	0.00174612		TC0200016611.hg.1	GPR35	G protein-coupled receptor 35	0.50268	0.000947646
TC0200016607.hg.1	UBE2F	ubiquitin-conjugating enzyme E2F (putative)	0.393961	0.0118942		TC1800008285.hg.1	NPC1	Niemann-Pick disease, type C1	0.479111	0.00176148		TC1900010708.hg.1	BLVRB	biliverdin reductase B	0.502622	0.00094914
TC0600014099.hg.1	GTF2H4	general transcription factor IIH subunit 4	0.393935	0.0119003		TC0600007207.hg.1	GMNN	geminin, DNA replication inhibitor	0.47886	0.00177274		TC1000012603.hg.1	FAM53B	family with sequence similarity 53, member B	0.502486	0.000952649
TC1600007966.hg.1	MT1H	metallothionein 1H	0.393905	0.0119075		TC0400008201.hg.1	COX7A2P2	cytochrome c oxidase subunit VIIa polypeptide 2 (liver) pseudogene 2	0.478829	0.00177414		TC0900007085.hg.1	TESK1	testis-specific kinase 1	0.502445	0.000953734
TC1100013042.hg.1	SSSCA1	Sjogren syndrome/scleroderma autoantigen 1	0.393765	0.0119405		TC0200008724.hg.1	MRPS9	mitochondrial ribosomal protein S9	0.47882	0.00177452		TC0100006483.hg.1	ISG15	ISG15 ubiquitin-like modifier	0.501922	0.000967381
TC0300013919.hg.1	SLC51A	solute carrier family 51, alpha subunit	0.393587	0.0119825		TC0100018440.hg.1	STIL	SCL/TAL1 interrupting locus	0.47874	0.00177813		TC1600010476.hg.1	CSNK2A2	casein kinase 2, alpha prime polypeptide	0.501879	0.000968511
TC1900007419.hg.1	SLC25A42	solute carrier family 25, member 42	0.393373	0.012033		TC0300007410.hg.1	GNAI2	guanine nucleotide binding protein (G protein), alpha inhibiting activity polypeptide 2	0.478454	0.00179106		TC0600011843.hg.1	TBCC	tubulin folding cofactor C	0.501586	0.000976261
TC2100008467.hg.1	C21orf58	chromosome 21 open reading frame 58	0.393345	0.0120397		TC0100018299.hg.1	SLC27A3	solute carrier family 27 (fatty acid transporter), member 3	0.478352	0.00179569		TC0900011597.hg.1	SH2D3C	SH2 domain containing 3C	0.501333	0.00098299
TC0600011583.hg.1	C6orf1	chromosome 6 open reading frame 1	0.393119	0.0120932		TC1900011774.hg.1	EMP3	epithelial membrane protein 3	0.478271	0.00179939		TC1700012438.hg.1	SUPT4H1	SPT4 homolog, DSIF elongation factor subunit	0.501158	0.00098768
TC1100009248.hg.1	RNF26	ring finger protein 26	0.393087	0.0121009		TC0100012732.hg.1	UTS2	urotensin 2	0.478123	0.00180617		TC1900011195.hg.1	NAPSB	napsin B aspartic peptidase, pseudogene	0.50114	0.000988167
TC0100010228.hg.1	CD1A	CD1a molecule	-0.392929	0.0121387		TC1900010631.hg.1	RINL	Ras and Rab interactor like	0.478073	0.00180845		TC0800008783.hg.1	SQLE	squalene epoxidase	0.500586	0.00100311
TC1100011260.hg.1	C11orf68	chromosome 11 open reading frame 68	0.392919	0.0121411		TC0900012157.hg.1	AKAP2	A kinase (PRKA) anchor protein 2	0.477987	0.00181236		TSUnmapped00000484.hg.1	HYOU1	hypoxia up-regulated 1	0.500519	0.00100493
TC1400010041.hg.1	IFI27L2	interferon, alpha-inducible protein 27-like 2	0.392895	0.0121467		TC0200016605.hg.1	UBE2F-SCLY	UBE2F-SCLY readthrough (NMD candidate)	0.477986	0.00181241		TC1900009754.hg.1	DNASE2	deoxyribonuclease II, lysosomal	0.500013	0.00101878
TC0400008348.hg.1	HADH	hydroxyacyl-CoA dehydrogenase	0.392886	0.0121489		TC0100018417.hg.1	ALDH4A1	aldehyde dehydrogenase 4 family, member A1	0.477777	0.00182202		TC1600007235.hg.1	PLK1	polo-like kinase 1	0.499991	0.00101938
TC0100007267.hg.1	LINC00339	long intergenic non-protein coding RNA 339	0.392869	0.0121528		TC0400006951.hg.1	CD38	CD38 molecule	0.477733	0.00182405		TC0100012222.hg.1	DESI2	desumoylating isopeptidase 2	0.499953	0.00102042
TC1700007949.hg.1	ARL4D	ADP-ribosylation factor like GTPase 4D	0.392691	0.0121955		TC0600011697.hg.1	CCDC167	coiled-coil domain containing 167	0.477576	0.00183129		TC0600007278.hg.1	HIST1H2BE	histone cluster 1, H2be	0.499718	0.00102692
TC1000009104.hg.1	PLPP4	phospholipid phosphatase 4	0.392622	0.012212		TC0700011714.hg.1	SRI	sorcin	0.477467	0.00183636		TC0200016740.hg.1	ARL5A	ADP-ribosylation factor like GTPase 5A	0.499324	0.00103792
TSUnmapped00000726.hg.1	ZDHHC3	zinc finger, DHHC-type containing 3	0.392594	0.0122187		TC2200009274.hg.1	APOBEC3G	apolipoprotein B mRNA editing enzyme, catalytic polypeptide-like 3G	0.476799	0.00186758		TC0100013087.hg.1	RCC2	regulator of chromosome condensation 2	0.499207	0.00104119
TC0600007278.hg.1	HIST1H2BE	histone cluster 1, H2be	0.392593	0.0122192		TC0600014264.hg.1	DDAH2	dimethylarginine dimethylaminohydrolase 2	0.476766	0.00186912		TC0900008491.hg.1	RGS3	regulator of G-protein signaling 3	0.499078	0.00104483
TC1200012818.hg.1	LLPH	LLP homolog, long-term synaptic facilitation (Aplysia)	0.39254	0.0122319		TC1400006566.hg.1	TOX4	TOX high mobility group box family member 4	0.476697	0.00187237		TC1600008607.hg.1	PLCG2	phospholipase C, gamma 2 (phosphatidylinositol-specific)	0.499075	0.0010449
TC1600009198.hg.1	NLRC3	NLR family, CARD domain containing 3	0.392481	0.0122459		TC1600007440.hg.1	ALDOA	aldolase A, fructose-bisphosphate	0.476253	0.00189345		TC1600009137.hg.1	TCEB2	transcription elongation factor B (SIII), polypeptide 2 (18kDa, elongin B)	0.498778	0.0010533
TC1900007679.hg.1	PLEKHF1	pleckstrin homology domain containing, family F (with FYVE domain) member 1	0.392401	0.0122652		TC1100013027.hg.1	COX8A	cytochrome c oxidase subunit VIIIA (ubiquitous)	0.476157	0.00189801		TC1100006815.hg.1	WEE1	WEE1 G2 checkpoint kinase	0.49877	0.00105351
TC0700011139.hg.1	VOPP1	vesicular, overexpressed in cancer, prosurvival protein 1	0.392395	0.0122667		TC2100008286.hg.1	U2AF1	U2 small nuclear RNA auxiliary factor 1	0.475517	0.00192877		TC1900009432.hg.1	DENND1C	DENN/MADD domain containing 1C	0.498517	0.00106071
TC0100011534.hg.1	FAM71A	family with sequence similarity 71, member A	-0.392291	0.0122917		TC0300007437.hg.1	MANF	mesencephalic astrocyte-derived neurotrophic factor	0.475508	0.00192922		TC1900008399.hg.1	ARHGAP35	Rho GTPase activating protein 35	0.498282	0.00106744
TC0800009919.hg.1	GNRH1	gonadotropin releasing hormone 1	0.392291	0.0122919		TC0700008639.hg.1	SPDYE2	speedy/RINGO cell cycle regulator family member E2	-0.47538	0.00193543		TC1000010930.hg.1	PCBD1	pterin-4 alpha-carbinolamine dehydratase/dimerization cofactor of hepatocyte nuclear factor 1 alpha	0.497996	0.00107567
TC1900009627.hg.1	TYK2	tyrosine kinase 2	0.392263	0.0122986		TC0500011157.hg.1	GCNT4	glucosaminyl (N-acetyl) transferase 4, core 2	-0.475223	0.00194309		TC1000011585.hg.1	GOT1	glutamic-oxaloacetic transaminase 1, soluble	0.497867	0.00107942
TC1900007908.hg.1	CAPNS1	calpain, small subunit 1	0.392123	0.0123325		TC1000011585.hg.1	GOT1	glutamic-oxaloacetic transaminase 1, soluble	0.475173	0.00194551		TC1400008764.hg.1	GZMB	granzyme B	0.497492	0.00109035
TC1500010706.hg.1	ARHGAP11B	Rho GTPase activating protein 11B	0.392115	0.0123343		TC1100006441.hg.1	PSMD13	proteasome 26S subunit, non-ATPase 13	0.475126	0.00194779		TC1900011747.hg.1	ZNF576	zinc finger protein 576	0.497436	0.00109199
TC0800008845.hg.1	MYC	v-myc avian myelocytomatosis viral oncogene homolog	-0.3921	0.0123379		TC1100008518.hg.1	ACER3	alkaline ceramidase 3	0.475101	0.00194905		TC1600009506.hg.1	LOC728138	KIAA2013 pseudogene	0.497153	0.00110031
TC1600011407.hg.1	CMTM1	CKLF-like MARVEL transmembrane domain containing 1	0.392089	0.0123407		TC0300009799.hg.1	RTP4	receptor (chemosensory) transporter protein 4	0.475098	0.00194917		TC2200009333.hg.1	AP1B1	adaptor-related protein complex 1, beta 1 subunit	0.497123	0.00110118
TC0600011507.hg.1	PSMB8	proteasome subunit beta 8	0.391988	0.0123652		TC0200010696.hg.1	SPAG16	sperm associated antigen 16	-0.475089	0.00194961		TC0200009994.hg.1	CDCA7	cell division cycle associated 7	0.496848	0.00110931
TC1200012716.hg.1	COX6A1	cytochrome c oxidase subunit VIa polypeptide 1	0.391889	0.0123891		TC2000007473.hg.1	YWHAB	tyrosine 3-monooxygenase/tryptophan 5-monooxygenase activation protein, beta	0.475016	0.00195316		TC0300007380.hg.1	TCTA	T-cell leukemia translocation altered	0.49682	0.00111016
TC0100007550.hg.1	ATPIF1	ATPase inhibitory factor 1	0.391654	0.0124464		TC0300010208.hg.1	CAMK1	calcium/calmodulin-dependent protein kinase I	0.474959	0.00195597		TC1700009679.hg.1	AURKB	aurora kinase B	0.49682	0.00111016
TC1200012725.hg.1	FAM101A	family with sequence similarity 101, member A	0.39165	0.0124473		TSUnmapped00000275.hg.1	NDUFA6	NADH dehydrogenase (ubiquinone) 1 alpha subcomplex, 6, 14kDa	0.474908	0.00195847		TC0100011873.hg.1	RNF187	ring finger protein 187	0.496691	0.00111399
TC0300007733.hg.1	FAM19A1	family with sequence similarity 19 (chemokine (C-C motif)-like), member A1	0.391487	0.0124872		TC0200012994.hg.1	SNRPG	small nuclear ribonucleoprotein polypeptide G	0.474592	0.00197402		TC0600007636.hg.1	RNF5	ring finger protein 5, E3 ubiquitin protein ligase	0.496554	0.00111808
TC0500009481.hg.1	ATP6V0E1	ATPase, H+ transporting, lysosomal 9kDa, V0 subunit e1	0.391448	0.0124966		TC0100018489.hg.1	VPS72	vacuolar protein sorting 72 homolog (S. cerevisiae)	0.47447	0.00198006		TC1900011713.hg.1	PSENEN	presenilin enhancer gamma secretase subunit	0.496552	0.00111815
TC1900007005.hg.1	SMARCA4	SWI/SNF related, matrix associated, actin dependent regulator of chromatin, subfamily a, member 4	0.391006	0.0126053		TC0900011496.hg.1	PSMB7	proteasome subunit beta 7	0.474299	0.00198858		TC0200013511.hg.1	DUSP2	dual specificity phosphatase 2	0.496358	0.00112397
TC0800012190.hg.1	SHARPIN	SHANK-associated RH domain interactor	0.390941	0.0126213		TC1000008643.hg.1	SCD	stearoyl-CoA desaturase (delta-9-desaturase)	0.474291	0.00198897		TC1700007772.hg.1	PSMD3	proteasome 26S subunit, non-ATPase 3	0.496226	0.00112793
TC1900006655.hg.1	MRPL54	mitochondrial ribosomal protein L54	0.390884	0.0126353		TC2000007341.hg.1	FAM83D	family with sequence similarity 83, member D	0.47428	0.00198953		TC0200012299.hg.1	DHX57	DEAH (Asp-Glu-Ala-Asp/His) box polypeptide 57	0.495962	0.0011359
TC0100008978.hg.1	LRRC8B	leucine rich repeat containing 8 family, member B	-0.390731	0.0126733		TC0100017834.hg.1	GNG4	guanine nucleotide binding protein (G protein), gamma 4	0.474136	0.00199671		TC1400006674.hg.1	C14orf119	chromosome 14 open reading frame 119	0.495924	0.00113707
TC1200006738.hg.1	KLRG1	killer cell lectin-like receptor subfamily G, member 1	0.390484	0.0127344		TC1700007565.hg.1	TMEM132E	transmembrane protein 132E	0.474083	0.00199935		TC1600007345.hg.1	APOBR	apolipoprotein B receptor	0.495852	0.00113925
TC0100015561.hg.1	NBPF15	neuroblastoma breakpoint family, member 15	-0.390388	0.0127584		TC1500010407.hg.1	ANPEP	alanyl (membrane) aminopeptidase	0.47407	0.00199999		TC1200007769.hg.1	PDE1B	phosphodiesterase 1B, calmodulin-dependent	0.495824	0.00114009
TC0200013602.hg.1	TSGA10	testis specific 10	-0.390238	0.0127958		TC1700011208.hg.1	TRIM25	tripartite motif containing 25	0.473836	0.00201171		TC0X00008759.hg.1	NSDHL	NAD(P) dependent steroid dehydrogenase-like	0.49579	0.00114115
TC0800011305.hg.1	NCALD	neurocalcin delta	0.390058	0.0128409		TC1400010772.hg.1	DIO2	deiodinase, iodothyronine, type II	0.473592	0.00202401		TC1200012145.hg.1	RAB35	RAB35, member RAS oncogene family	0.495451	0.00115149
TC0900008804.hg.1	ZNF79	zinc finger protein 79	0.39005	0.0128428		TC1700006758.hg.1	MPDU1	mannose-P-dolichol utilization defect 1	0.473456	0.00203093		TC0400009856.hg.1	LYAR	Ly1 antibody reactive	0.495164	0.00116036
TC1900009325.hg.1	MAP2K2	mitogen-activated protein kinase kinase 2	0.389962	0.0128649		TC1200012725.hg.1	FAM101A	family with sequence similarity 101, member A	0.473256	0.00204109		TC1900011909.hg.1	COPE	coatomer protein complex subunit epsilon	0.495157	0.00116055
TC0700011166.hg.1	CHCHD2	coiled-coil-helix-coiled-coil-helix domain containing 2	0.389641	0.0129456		TC0700007352.hg.1	BLVRA	biliverdin reductase A	0.473237	0.00204201		TC1900006864.hg.1	MAP2K7	mitogen-activated protein kinase kinase 7	0.495009	0.00116514
TC1800007186.hg.1	SETBP1	SET binding protein 1	0.389632	0.012948		TC0200009978.hg.1	PDK1	pyruvate dehydrogenase kinase, isozyme 1	-0.473122	0.00204788		TC0300007223.hg.1	KIF15	kinesin family member 15	0.494983	0.00116596
TC1200007816.hg.1	DGKA	diacylglycerol kinase alpha	-0.389553	0.0129679		TC0500011721.hg.1	REEP5	receptor accessory protein 5	0.473051	0.00205152		TC0500007365.hg.1	PELO	pelota homolog (Drosophila)	0.494961	0.00116664
TC0100013129.hg.1	AKR7A3	aldo-keto reductase family 7, member A3 (aflatoxin aldehyde reductase)	0.389235	0.0130483		TC1100013028.hg.1	OTUB1	OTU deubiquitinase, ubiquitin aldehyde binding 1	0.472978	0.00205528		TC0900009929.hg.1	VCP	valosin containing protein	0.494908	0.00116828
TC0100017722.hg.1	C1orf131	chromosome 1 open reading frame 131	0.389191	0.0130597		TC0100013641.hg.1	AK2	adenylate kinase 2	0.472696	0.00206974		TC0600011227.hg.1	HIST1H4K	histone cluster 1, H4k	0.494761	0.00117287
TC1100013221.hg.1	CASP1	caspase 1	0.389183	0.0130617		TC1700006644.hg.1	PSMB6	proteasome subunit beta 6	0.47263	0.00207315		TC1400009108.hg.1	POLE2	polymerase (DNA directed), epsilon 2, accessory subunit	0.494685	0.00117524
TC0200007739.hg.1	COMMD1	copper metabolism (Murr1) domain containing 1	0.389174	0.0130639		TC1100011338.hg.1	CDK2AP2	cyclin-dependent kinase 2 associated protein 2	0.472447	0.00208261		TC0300007161.hg.1	VIPR1	vasoactive intestinal peptide receptor 1	-0.49445	0.00118259
TC1400010704.hg.1	CRIP1	cysteine-rich protein 1 (intestinal)	0.389141	0.0130722		TC2000007819.hg.1	CSTF1	cleavage stimulation factor, 3 pre-RNA, subunit 1	0.472444	0.00208276		TC1900007265.hg.1	FAM32A	family with sequence similarity 32, member A	0.494381	0.00118477
TC1600011385.hg.1	FBXL19	F-box and leucine-rich repeat protein 19	0.389038	0.0130984		TC0300014043.hg.1	ISY1	ISY1 splicing factor homolog	0.472427	0.00208363		TSUnmapped00000485.hg.1	RPS6KA1	ribosomal protein S6 kinase, 90kDa, polypeptide 1	0.494181	0.00119107
TC1600011555.hg.1	SLC12A4	solute carrier family 12 (potassium/chloride transporter), member 4	0.389027	0.0131014		TC0800007086.hg.1	DPYSL2	dihydropyrimidinase-like 2	0.472289	0.00209084		TC1000008221.hg.1	TMEM254	transmembrane protein 254	0.493872	0.00120089
TC0800012225.hg.1	ARHGAP39	Rho GTPase activating protein 39	0.38876	0.0131694		TC0300010966.hg.1	CCDC12	coiled-coil domain containing 12	0.472214	0.00209474		TSUnmapped00000597.hg.1	PSMC4	proteasome 26S subunit, ATPase 4 [Source:HGNC Symbol;Acc:HGNC:9551]	0.493787	0.00120362
TC1700006767.hg.1	WRAP53	WD repeat containing, antisense to TP53	0.388538	0.0132263		TC0X00011205.hg.1	UBL4A	ubiquitin-like 4A	0.472097	0.00210083		TC1500009731.hg.1	FAM96A	family with sequence similarity 96, member A	0.493603	0.00120949
TC2200006907.hg.1	SGSM1	small G protein signaling modulator 1	0.38853	0.0132284		TC1100013155.hg.1	DCDC5	doublecortin domain containing 5	0.472031	0.00210429		TC1100008999.hg.1	ZC3H12C	zinc finger CCCH-type containing 12C	0.493599	0.00120962
TC1500010093.hg.1	ETFA	electron-transfer-flavoprotein, alpha polypeptide	0.388518	0.0132316		TC1900006989.hg.1	ATG4D	autophagy related 4D, cysteine peptidase	0.472022	0.00210476		TC0500007665.hg.1	CCNB1	cyclin B1	0.493417	0.00121546
TC0100013710.hg.1	TRAPPC3	trafficking protein particle complex 3	0.38848	0.0132413		TC1400010596.hg.1	PSMA6	proteasome subunit alpha 6	0.471966	0.00210766		TC0100016891.hg.1	KIF14	kinesin family member 14	0.493219	0.00122187
TC1900009310.hg.1	MATK	megakaryocyte-associated tyrosine kinase	0.388451	0.0132487		TC1600008607.hg.1	PLCG2	phospholipase C, gamma 2 (phosphatidylinositol-specific)	0.471952	0.00210842		TC1400008098.hg.1	GLRX5	glutaredoxin 5	0.493154	0.00122396
TC1900011967.hg.1	PSG9	pregnancy specific beta-1-glycoprotein 9	0.388438	0.0132521		TC1200009132.hg.1	RNF10	ring finger protein 10	0.471859	0.00211327		TC0400006471.hg.1	PDE6B	phosphodiesterase 6B, cGMP-specific, rod, beta	0.493141	0.00122438
TSUnmapped00000220.hg.1	ADAMTS13	ADAM metallopeptidase with thrombospondin type 1 motif 13	0.388373	0.0132688		TC0600014299.hg.1	GSTA3	glutathione S-transferase alpha 3	0.471703	0.0021215		TC2200008609.hg.1	TXN2	thioredoxin 2	0.492962	0.00123019
TC0600013880.hg.1	SFT2D1	SFT2 domain containing 1	0.388367	0.0132703		TC1600009683.hg.1	IGSF6	immunoglobulin superfamily, member 6	0.471567	0.00212868		TC0800012128.hg.1	RHPN1-AS1	RHPN1 antisense RNA 1 (head to head)	0.492829	0.00123454
TC0100015236.hg.1	LAMTOR5	late endosomal/lysosomal adaptor, MAPK and MTOR activator 5	0.388292	0.0132898		TC1200009558.hg.1	NINJ2	ninjurin 2	0.471565	0.00212875		TSUnmapped00000446.hg.1	INPP5D	inositol polyphosphate-5-phosphatase D	0.49281	0.00123515
TC1000010925.hg.1	PRF1	perforin 1 (pore forming protein)	0.388194	0.0133149		TC1600011060.hg.1	COTL1	coactosin-like F-actin binding protein 1	0.471431	0.00213584		TC0100016831.hg.1	ASPM	abnormal spindle microtubule assembly	0.492804	0.00123535
TSUnmapped00000606.hg.1	FMN1	formin 1	-0.388177	0.0133193		TC0100015864.hg.1	S100A6	S100 calcium binding protein A6	0.471211	0.00214753		TC2200007495.hg.1	SREBF2	sterol regulatory element binding transcription factor 2	0.492587	0.00124246
TC0600012883.hg.1	TUBE1	tubulin, epsilon 1	-0.388133	0.0133307		TC1200010633.hg.1	MCRS1	microspherule protein 1	0.471159	0.00215028		TC2000008279.hg.1	PCNA	proliferating cell nuclear antigen	0.492559	0.00124338
TC1900006528.hg.1	NDUFS7	NADH dehydrogenase (ubiquinone) Fe-S protein 7, 20kDa (NADH-coenzyme Q reductase)	0.388099	0.0133395		TC0X00010799.hg.1	ELF4	E74-like factor 4 (ets domain transcription factor)	0.471095	0.00215373		TC1100010730.hg.1	ACP2	acid phosphatase 2, lysosomal	0.492529	0.00124437
TC0100010185.hg.1	APOA1BP	apolipoprotein A-I binding protein	0.387959	0.0133759		TC0300011058.hg.1	CDHR4	cadherin-related family member 4	0.470695	0.00217516		TC0400009784.hg.1	TNIP2	TNFAIP3 interacting protein 2	0.492437	0.00124739
TC0900011979.hg.1	INPP5E	inositol polyphosphate-5-phosphatase E	0.387781	0.0134221		TC0200006891.hg.1	RHOB	ras homolog family member B	0.470624	0.00217898		TC0100009866.hg.1	FCGR1A	Fc fragment of IgG, high affinity Ia, receptor (CD64)	0.492431	0.00124759
TC1900009128.hg.1	TMEM259	transmembrane protein 259	0.387757	0.0134282		TC1600011553.hg.1	PSMB10	proteasome subunit beta 10	0.47054	0.00218354		TC0200008092.hg.1	DOK1	docking protein 1	0.492383	0.00124917
TC0700013591.hg.1	ATP5J2	ATP synthase, H+ transporting, mitochondrial Fo complex subunit F2	0.387738	0.0134331		TC0800009830.hg.1	REEP4	receptor accessory protein 4	0.470306	0.00219621		TC1800006484.hg.1	NDC80	NDC80 kinetochore complex component	0.492287	0.00125234
TC0300009328.hg.1	IL12A	interleukin 12A	0.387602	0.0134685		TC0100008383.hg.1	MRPL37	mitochondrial ribosomal protein L37	0.470279	0.00219766		TC0100013369.hg.1	STMN1	stathmin 1	0.492208	0.00125497
TC0900011665.hg.1	DOLK	dolichol kinase	0.387348	0.013535		TC0800009240.hg.1	MAF1	MAF1 homolog, negative regulator of RNA polymerase III	0.470145	0.00220498		TC0600008390.hg.1	FKBP1C	FK506 binding protein 1C	0.492113	0.00125813
TC0500013283.hg.1	BRD9	bromodomain containing 9	0.386743	0.0136942		TC0100008081.hg.1	ATP6V0B	ATPase, H+ transporting, lysosomal 21kDa, V0 subunit b	0.470085	0.00220822		TSUnmapped00000300.hg.1	HYOU1	hypoxia up-regulated 1	0.492029	0.0012609
TC1400007712.hg.1	BATF	basic leucine zipper transcription factor, ATF-like	0.386719	0.0137007		TC1200006644.hg.1	LAG3	lymphocyte-activation gene 3	0.470062	0.00220946		TC0100006675.hg.1	KCNAB2	potassium channel, voltage gated subfamily A regulatory beta subunit 2	0.491894	0.00126539
TC1700006660.hg.1	KIF1C	kinesin family member 1C	0.386685	0.0137096		TC0200008554.hg.1	COX5B	cytochrome c oxidase subunit Vb	0.470038	0.00221077		TC1100013061.hg.1	NADSYN1	NAD synthetase 1	0.491892	0.00126547
TC0800010783.hg.1	MSC	musculin	0.386637	0.0137223		TC1900011841.hg.1	LMNB2	lamin B2	0.469979	0.00221402		TC1700011045.hg.1	PHB	prohibitin	0.491798	0.00126861
TSUnmapped00000524.hg.1	INPP5D	inositol polyphosphate-5-phosphatase D	0.38662	0.0137267		TC1900011266.hg.1	SIGLEC14	sialic acid binding Ig-like lectin 14	0.469931	0.00221665		TC0100014276.hg.1	DHCR24	24-dehydrocholesterol reductase	0.491089	0.00129253
TC0300014048.hg.1	NPHP3-ACAD11	NPHP3-ACAD11 readthrough (NMD candidate)	-0.38657	0.01374		TC1900007908.hg.1	CAPNS1	calpain, small subunit 1	0.469874	0.00221978		TC0100010815.hg.1	MR1	major histocompatibility complex, class I-related	0.490959	0.00129696
TC1900009192.hg.1	ABHD17A	abhydrolase domain containing 17A	0.386532	0.0137503		TC1900010286.hg.1	UQCRFS1	ubiquinol-cytochrome c reductase, Rieske iron-sulfur polypeptide 1	0.469785	0.00222465		TC1200006649.hg.1	TPI1	triosephosphate isomerase 1	0.490893	0.00129923
TC1100012995.hg.1	PTPMT1	protein tyrosine phosphatase, mitochondrial 1	0.386511	0.0137559		TC0100011364.hg.1	SRGAP2	SLIT-ROBO Rho GTPase activating protein 2	0.469604	0.00223462		TC0300007257.hg.1	CCR5	chemokine (C-C motif) receptor 5 (gene/pseudogene)	0.490812	0.00130199
TC1200010407.hg.1	KIF21A	kinesin family member 21A	0.386494	0.0137603		TC1100013146.hg.1	PSMA1	proteasome subunit alpha 1	0.46955	0.00223758		TC0100015892.hg.1	SLC39A1	solute carrier family 39 (zinc transporter), member 1	0.490706	0.00130562
TC0300013270.hg.1	MRPL47	mitochondrial ribosomal protein L47	0.386429	0.0137776		TC1700008135.hg.1	TBX21	T-box 21	0.469106	0.00226222		TC0900012157.hg.1	AKAP2	A kinase (PRKA) anchor protein 2	0.490266	0.00132079
TC0900011254.hg.1	CDC26	cell division cycle 26	0.386399	0.0137856		TC1600009100.hg.1	ECI1	enoyl-CoA delta isomerase 1	0.468948	0.00227104		TC1900006470.hg.1	BSG	basigin (Ok blood group)	0.490129	0.00132554
TC0800007086.hg.1	DPYSL2	dihydropyrimidinase-like 2	0.386174	0.0138454		TC0300013991.hg.1	TWF2	twinfilin actin binding protein 2	0.468367	0.00230372		TC0600009744.hg.1	RAB32	RAB32, member RAS oncogene family	0.489701	0.00134049
TC2000006868.hg.1	CFAP61	cilia and flagella associated protein 61	0.386045	0.01388		TC1900011658.hg.1	TRAPPC5	trafficking protein particle complex 5	0.468324	0.00230613		TC0100018497.hg.1	SHC1	SHC (Src homology 2 domain containing) transforming protein 1	0.489674	0.00134147
TC1900010574.hg.1	ZNF571	zinc finger protein 571	-0.385766	0.0139548		TC0600014215.hg.1	GMDS	GDP-mannose 4,6-dehydratase	0.468278	0.00230876		TC0900009274.hg.1	TUBB4B	tubulin, beta 4B class IVb	0.489661	0.0013419
TC0100017586.hg.1	C1orf35	chromosome 1 open reading frame 35	0.385742	0.0139613		TC1900007871.hg.1	COX6B1	cytochrome c oxidase subunit VIb polypeptide 1 (ubiquitous)	0.468241	0.00231085		TC1900010286.hg.1	UQCRFS1	ubiquinol-cytochrome c reductase, Rieske iron-sulfur polypeptide 1	0.489462	0.00134892
TC0200013531.hg.1	KANSL3	KAT8 regulatory NSL complex subunit 3	0.385733	0.0139636		TC1100008342.hg.1	INPPL1	inositol polyphosphate phosphatase-like 1	0.468226	0.00231174		TC0200008921.hg.1	TTL	tubulin tyrosine ligase	0.489443	0.00134959
TC0600013883.hg.1	MPC1	mitochondrial pyruvate carrier 1	0.38567	0.0139806		TC1000007748.hg.1	CDK1	cyclin-dependent kinase 1	0.467968	0.00232641		TSUnmapped00000147.hg.1	ATG16L1	autophagy related 16-like 1	0.48902	0.00136461
TC0200009317.hg.1	AMER3	APC membrane recruitment protein 3	0.385638	0.0139894		TC1700008734.hg.1	AMZ2	archaelysin family metallopeptidase 2	0.467821	0.00233482		TC0800008772.hg.1	NDUFB9	NADH dehydrogenase (ubiquinone) 1 beta subcomplex, 9, 22kDa	0.488872	0.00136992
TC1300006883.hg.1	SERTM1	serine-rich and transmembrane domain containing 1	0.385573	0.0140068		TSUnmapped00000100.hg.1	ZNF780B	zinc finger protein 780B	-0.467592	0.00234799		TC0800007439.hg.1	POLB	polymerase (DNA directed), beta	0.488784	0.00137305
TC0400009765.hg.1	MXD4	MAX dimerization protein 4	0.385469	0.0140347		TC1200012254.hg.1	VPS37B	vacuolar protein sorting 37 homolog B (S. cerevisiae)	0.467336	0.00236275		TC0700011714.hg.1	SRI	sorcin	0.488683	0.00137669
TC1700010204.hg.1	SDF2	stromal cell-derived factor 2	0.385457	0.0140379		TC0200012925.hg.1	C1D	C1D nuclear receptor corepressor	0.467325	0.00236341		TSUnmapped00000488.hg.1	ZDHHC3	zinc finger, DHHC-type containing 3	0.488494	0.00138348
TC0900012288.hg.1	LCN10	lipocalin 10	-0.385443	0.0140417		TC0X00006477.hg.1	CD99	CD99 molecule	0.467105	0.00237616		TC0100007634.hg.1	ZCCHC17	zinc finger, CCHC domain containing 17	0.488436	0.00138558
TC2000009909.hg.1	RALY	RALY heterogeneous nuclear ribonucleoprotein	0.385426	0.0140465		TSUnmapped00000726.hg.1	ZDHHC3	zinc finger, DHHC-type containing 3	0.467048	0.00237946		TC0X00010131.hg.1	PGAM4	phosphoglycerate mutase family member 4	0.488434	0.00138567
TC1100011052.hg.1	FADS3	fatty acid desaturase 3	0.385424	0.0140471		TC1900009192.hg.1	ABHD17A	abhydrolase domain containing 17A	0.46704	0.00237992		TC0800007086.hg.1	DPYSL2	dihydropyrimidinase-like 2	0.48841	0.00138655
TC2200007982.hg.1	UFD1L	ubiquitin fusion degradation 1 like (yeast)	0.385347	0.0140679		TSUnmapped00000054.hg.1	ZNF780B	zinc finger protein 780B	-0.467028	0.00238065		TC1600009100.hg.1	ECI1	enoyl-CoA delta isomerase 1	0.488189	0.00139456
TC0900009932.hg.1	STOML2	stomatin (EPB72)-like 2	0.385315	0.0140765		TSUnmapped00000177.hg.1	ZNF780B	zinc finger protein 780B	-0.467028	0.00238065		TSUnmapped00000205.hg.1	SURF4	surfeit 4	0.488029	0.00140037
TC0100012673.hg.1	ICMT	isoprenylcysteine carboxyl methyltransferase	0.385217	0.0141031		TC1400010721.hg.1	PSME2	proteasome activator subunit 2	0.466863	0.00239028		TC1600011368.hg.1	LAT	linker for activation of T-cells	0.487992	0.00140174
TC2200009360.hg.1	HDAC10	histone deacetylase 10	0.385178	0.0141136		TC1300007256.hg.1	OLFM4	olfactomedin 4	0.466745	0.00239721		TC1600008153.hg.1	TMEM208	transmembrane protein 208	0.487862	0.00140648
TC1100009824.hg.1	CARS	cysteinyl-tRNA synthetase	0.385097	0.0141356		TC0100011527.hg.1	NENF	neudesin neurotrophic factor	0.466633	0.00240377		TC1100012121.hg.1	TMEM123	transmembrane protein 123	-0.487794	0.00140897
TC0800007949.hg.1	TERF1	telomeric repeat binding factor (NIMA-interacting) 1	0.385011	0.014159		TC0500007738.hg.1	MAP1B	microtubule associated protein 1B	0.466428	0.00241581		TC0900008574.hg.1	TRIM32	tripartite motif containing 32	0.487523	0.00141895
TC0200009973.hg.1	ITGA6	integrin alpha 6	-0.384917	0.0141847		TC0X00010531.hg.1	LHFPL1	lipoma HMGIC fusion partner-like 1	-0.466428	0.00241583		TC0200008262.hg.1	RNF181	ring finger protein 181	0.487522	0.00141901
TC1100012478.hg.1	CD3D	CD3d molecule, delta (CD3-TCR complex)	0.384907	0.0141873		TC0200014204.hg.1	HS6ST1	heparan sulfate 6-O-sulfotransferase 1	0.466363	0.00241971		TC0100013700.hg.1	CLSPN	claspin	0.487345	0.00142554
TC0700009236.hg.1	CALD1	caldesmon 1	0.384811	0.0142136		TC0100011999.hg.1	NTPCR	nucleoside-triphosphatase, cancer-related	0.466299	0.00242345		TC1100008002.hg.1	MRPL49	mitochondrial ribosomal protein L49	0.487254	0.00142892
TC2100007066.hg.1	RIPPLY3	ripply transcriptional repressor 3	0.384759	0.0142277		TC0X00011302.hg.1	MSN	moesin	0.466299	0.00242345		TC0200009317.hg.1	AMER3	APC membrane recruitment protein 3	0.487166	0.00143222
TC0X00006590.hg.1	WWC3	WWC family member 3	0.384735	0.0142342		TC1500009514.hg.1	RFX7	regulatory factor X, 7	0.46614	0.0024329		TC1900011774.hg.1	EMP3	epithelial membrane protein 3	0.487118	0.00143401
TSUnmapped00000013.hg.1	DUPD1	dual specificity phosphatase and pro isomerase domain containing 1	0.384668	0.0142525		TC2000009918.hg.1	BPI	bactericidal/permeability-increasing protein	0.466132	0.0024334		TC1900012050.hg.1	PPP6R1	protein phosphatase 6, regulatory subunit 1	0.486979	0.0014392
TC1700007429.hg.1	ANKRD13B	ankyrin repeat domain 13B	0.384561	0.0142819		TC1200007810.hg.1	ORMDL2	ORMDL sphingolipid biosynthesis regulator 2	0.465815	0.00245227		TC1900010748.hg.1	ATP5SL	ATP5S-like	0.48694	0.00144064
TC0200008724.hg.1	MRPS9	mitochondrial ribosomal protein S9	0.384456	0.0143108		TSUnmapped00000138.hg.1	HYOU1	hypoxia up-regulated 1	0.465574	0.00246673		TC1700009539.hg.1	PFN1	profilin 1	0.486872	0.0014432
TC1200008683.hg.1	CHST11	carbohydrate (chondroitin 4) sulfotransferase 11	0.384245	0.0143687		TC1200008942.hg.1	PLBD2	phospholipase B domain containing 2	0.465189	0.00248996		TC0900006993.hg.1	ANXA2P2	annexin A2 pseudogene 2	0.486766	0.00144715
TC1800006891.hg.1	C18orf8	chromosome 18 open reading frame 8	0.384185	0.0143852		TC1100011888.hg.1	CTSC	cathepsin C	0.465014	0.00250062		TC0600011185.hg.1	HIST1H2BK	histone cluster 1, H2bk	0.486665	0.00145095
TSUnmapped00000390.hg.1	RPS6KA1	ribosomal protein S6 kinase, 90kDa, polypeptide 1	0.38418	0.0143867		TC0100013713.hg.1	STK40	serine/threonine kinase 40	0.464926	0.00250594		TC1500006818.hg.1	EMC4	ER membrane protein complex subunit 4	0.486636	0.00145205
TC1100012649.hg.1	OR10G6	olfactory receptor, family 10, subfamily G, member 6	0.384099	0.0144089		TC1500006977.hg.1	VPS18	VPS18 CORVET/HOPS core subunit	0.464786	0.00251453		TC2200009270.hg.1	APOBEC3B	apolipoprotein B mRNA editing enzyme, catalytic polypeptide-like 3B	0.486602	0.00145335
TC1200010454.hg.1	ZCRB1	zinc finger CCHC-type and RNA binding motif 1	0.384077	0.0144152		TC0100012315.hg.1	NLRP3	NLR family, pyrin domain containing 3	0.464718	0.00251866		TSUnmapped00000138.hg.1	HYOU1	hypoxia up-regulated 1	0.48657	0.00145456
TC1400007395.hg.1	SYT16	synaptotagmin XVI	-0.384072	0.0144165		TC0300010209.hg.1	TADA3	transcriptional adaptor 3	0.464627	0.00252424		TC1600008851.hg.1	TRAPPC2L	trafficking protein particle complex 2-like	0.486546	0.00145548
TC1900009315.hg.1	DAPK3	death-associated protein kinase 3	0.383771	0.0144999		TC0400007344.hg.1	UCHL1	ubiquitin C-terminal hydrolase L1	0.464599	0.002526		TC0200010152.hg.1	UBE2E3	ubiquitin-conjugating enzyme E2E 3	0.486269	0.00146596
TC0400009518.hg.1	SLC25A4	solute carrier family 25 (mitochondrial carrier; adenine nucleotide translocator), member 4	0.383514	0.0145714		TC1900009357.hg.1	MYDGF	myeloid-derived growth factor	0.464593	0.00252636		TC1400010629.hg.1	FLVCR2	feline leukemia virus subgroup C cellular receptor family, member 2	0.485923	0.00147917
TC2100007821.hg.1	ADAMTS1	ADAM metallopeptidase with thrombospondin type 1 motif 1	0.383326	0.0146237		TC1900011653.hg.1	MCOLN1	mucolipin 1	0.464461	0.00253444		TC1700008342.hg.1	PCTP	phosphatidylcholine transfer protein	0.485884	0.00148065
TC0200008452.hg.1	MAL	mal, T-cell differentiation protein	-0.38325	0.014645		TC1100008067.hg.1	RAB1B	RAB1B, member RAS oncogene family	0.464376	0.00253971		TC1100006541.hg.1	LSP1	lymphocyte-specific protein 1	0.48587	0.00148121
TC0900009267.hg.1	SSNA1	Sjogren syndrome nuclear autoantigen 1	0.383171	0.0146673		TC2200008103.hg.1	YPEL1	yippee like 1	0.464365	0.00254039		TC1000008482.hg.1	CEP55	centrosomal protein 55kDa	0.485804	0.00148374
TSUnmapped00000027.hg.1	MLXIP	MLX interacting protein	-0.383091	0.0146896		TC0600013883.hg.1	MPC1	mitochondrial pyruvate carrier 1	0.464321	0.0025431		TC0700008560.hg.1	GNB2	guanine nucleotide binding protein (G protein), beta polypeptide 2	0.485589	0.00149203
TC0500013273.hg.1	FAM153C	family with sequence similarity 153, member C, pseudogene	-0.382925	0.0147363		TC1800009206.hg.1	TXNL4A	thioredoxin-like 4A	0.464145	0.00255396		TC1100013221.hg.1	CASP1	caspase 1	0.485544	0.00149376
TSUnmapped00000377.hg.1	INPP5D	inositol polyphosphate-5-phosphatase D	0.382873	0.014751		TC1200012818.hg.1	LLPH	LLP homolog, long-term synaptic facilitation (Aplysia)	0.464134	0.00255464		TC1600009962.hg.1	TBC1D10B	TBC1 domain family, member 10B	0.485493	0.00149572
TC1500010435.hg.1	GABARAPL3	GABA(A) receptors associated protein like 3, pseudogene	0.382815	0.0147673		TC0300012264.hg.1	ALG1L	ALG1, chitobiosyldiphosphodolichol beta-mannosyltransferase-like	0.463892	0.00256971		TC0100011512.hg.1	DTL	denticleless E3 ubiquitin protein ligase homolog (Drosophila)	0.485437	0.00149788
TC1900006622.hg.1	NCLN	nicalin	0.38281	0.0147686		TC0900008776.hg.1	MVB12B	multivesicular body subunit 12B	0.463546	0.00259136		TC0300013985.hg.1	TUSC2	tumor suppressor candidate 2	0.485281	0.00150395
TC0100010104.hg.1	ZBTB7B	zinc finger and BTB domain containing 7B	0.38279	0.0147743		TC0100013369.hg.1	STMN1	stathmin 1	0.463539	0.00259177		TC0500013279.hg.1	LTC4S	leukotriene C4 synthase	0.485192	0.00150741
TC0700010941.hg.1	MYO1G	myosin IG	0.382777	0.014778		TSUnmapped00000642.hg.1	AC254944.3	---	0.463489	0.00259494		TC2200009274.hg.1	APOBEC3G	apolipoprotein B mRNA editing enzyme, catalytic polypeptide-like 3G	0.485169	0.00150831
TC1900006979.hg.1	ICAM5	intercellular adhesion molecule 5	0.382684	0.0148044		TC1500010707.hg.1	ARHGAP11B	Rho GTPase activating protein 11B	0.463475	0.00259578		TC0100009877.hg.1	HIST2H3A	histone cluster 2, H3a	0.485149	0.00150907
TC0100015943.hg.1	DPM3	dolichyl-phosphate mannosyltransferase polypeptide 3	0.382671	0.014808		TC1200010703.hg.1	BIN2	bridging integrator 2	0.463468	0.00259627		TC2100008392.hg.1	ITGB2	integrin, beta 2 (complement component 3 receptor 3 and 4 subunit)	0.485136	0.0015096
TC1900006688.hg.1	MPND	MPN domain containing	0.382614	0.0148242		TSUnmapped00000777.hg.1	HYOU1	hypoxia up-regulated 1	0.463428	0.00259877		TC1000008961.hg.1	NHLRC2	NHL repeat containing 2	0.485121	0.00151016
TC0600013431.hg.1	PLAGL1	pleiomorphic adenoma gene-like 1	0.382612	0.0148248		TC1600008003.hg.1	ADGRG5	adhesion G protein-coupled receptor G5	0.463398	0.00260063		TC1400010580.hg.1	DHRS4L2	dehydrogenase/reductase (SDR family) member 4 like 2	0.484858	0.00152047
TC0200010838.hg.1	STK16	serine/threonine kinase 16	0.382577	0.0148344		TC1100007899.hg.1	RARRES3	retinoic acid receptor responder (tazarotene induced) 3	0.463324	0.00260535		TC2000010022.hg.1	ZNFX1	zinc finger, NFX1-type containing 1	0.484751	0.00152469
TC1000012564.hg.1	DNAJC9	DnaJ (Hsp40) homolog, subfamily C, member 9	0.382443	0.0148726		TC2000007169.hg.1	CHMP4B	charged multivesicular body protein 4B	0.463121	0.00261815		TC1600011399.hg.1	MT1X	metallothionein 1X	0.484688	0.00152716
TC1400008683.hg.1	RBM23	RNA binding motif protein 23	0.38229	0.0149161		TC1300008840.hg.1	LCP1	lymphocyte cytosolic protein 1 (L-plastin)	0.46279	0.00263917		TC1900006977.hg.1	ICAM1	intercellular adhesion molecule 1	0.484541	0.00153298
TC0900012066.hg.1	NSMF	NMDA receptor synaptonuclear signaling and neuronal migration factor	0.382272	0.014921		TC0900009855.hg.1	BAG1	BCL2-associated athanogene	0.462629	0.00264948		TC0600008678.hg.1	MRAP2	melanocortin 2 receptor accessory protein 2	0.48431	0.00154212
TC0300006556.hg.1	OGG1	8-oxoguanine DNA glycosylase	0.382271	0.0149213		TC0600014129.hg.1	RRP36	ribosomal RNA processing 36	0.462627	0.00264962		TC0900009825.hg.1	DDX58	DEAD (Asp-Glu-Ala-Asp) box polypeptide 58	0.484273	0.00154361
TC1200007804.hg.1	METTL7B	methyltransferase like 7B	0.382213	0.0149378		TC1600007961.hg.1	MT1JP	metallothionein 1J, pseudogene	0.462607	0.00265092		TC1500009514.hg.1	RFX7	regulatory factor X, 7	0.484245	0.00154469
TC0200008092.hg.1	DOK1	docking protein 1	0.382149	0.0149561		TC1300009954.hg.1	DNAJC15	DnaJ (Hsp40) homolog, subfamily C, member 15	0.462567	0.00265344		TSUnmapped00000477.hg.1	SURF4	surfeit 4	0.483857	0.00156022
TC1900009759.hg.1	GADD45GIP1	growth arrest and DNA-damage-inducible, gamma interacting protein 1	0.38209	0.014973		TC0600011142.hg.1	HIST1H3G	histone cluster 1, H3g	0.462474	0.00265946		TC1200012190.hg.1	OASL	2-5-oligoadenylate synthetase-like	0.4833	0.00158274
TC0100016539.hg.1	ANGPTL1	angiopoietin like 1	0.381943	0.0150149		TC1500009522.hg.1	MNS1	meiosis-specific nuclear structural 1	0.462215	0.00267613		TC1000008800.hg.1	GSTO1	glutathione S-transferase omega 1	0.48328	0.00158355
TC1100013140.hg.1	TAF10	TAF10 RNA polymerase II, TATA box binding protein (TBP)-associated factor, 30kDa	0.381686	0.0150885		TC0100012828.hg.1	LZIC	leucine zipper and CTNNBIP1 domain containing	0.462119	0.00268232		TC1200011885.hg.1	GLTP	glycolipid transfer protein	0.48315	0.00158887
TC0200007077.hg.1	SLC4A1AP	solute carrier family 4 (anion exchanger), member 1, adaptor protein	0.381428	0.0151629		TC0200015012.hg.1	ATP5G3	ATP synthase, H+ transporting, mitochondrial Fo complex subunit C3 (subunit 9)	0.462038	0.00268756		TC0X00010005.hg.1	CXCR3	chemokine (C-X-C motif) receptor 3	0.483081	0.00159167
TC0100018511.hg.1	C1orf61	chromosome 1 open reading frame 61	0.381317	0.0151948		TC0200016366.hg.1	THAP4	THAP domain containing 4	0.462001	0.00268996		TC1600011263.hg.1	ANKRD11	ankyrin repeat domain 11	0.482906	0.00159886
TC1900010748.hg.1	ATP5SL	ATP5S-like	0.381314	0.0151956		TC1100013071.hg.1	POLD3	polymerase (DNA-directed), delta 3, accessory subunit	0.461993	0.00269046		TC1900007098.hg.1	RNASEH2A	ribonuclease H2, subunit A	0.482841	0.00160152
TC0900007115.hg.1	GLIPR2	GLI pathogenesis-related 2	0.381161	0.0152401		TC2000006799.hg.1	DSTN	destrin (actin depolymerizing factor)	0.461969	0.00269206		TC0900007129.hg.1	MELK	maternal embryonic leucine zipper kinase	0.482805	0.00160299
TC1700011818.hg.1	JMJD6	jumonji domain containing 6	0.380911	0.0153124		TC1900007678.hg.1	POP4	POP4 homolog, ribonuclease P/MRP subunit	0.461952	0.00269312		TC1500006994.hg.1	CHP1	calcineurin-like EF-hand protein 1	0.482789	0.00160364
TC1900007125.hg.1	NACC1	nucleus accumbens associated 1, BEN and BTB (POZ) domain containing	0.380751	0.0153592		TC1900008372.hg.1	PPP5C	protein phosphatase 5, catalytic subunit	0.461915	0.00269557		TC1000011718.hg.1	CALHM2	calcium homeostasis modulator 2	0.482329	0.00162269
TC0600012512.hg.1	RARS2	arginyl-tRNA synthetase 2, mitochondrial	0.380718	0.0153688		TSUnmapped00000480.hg.1	ZNF780B	zinc finger protein 780B	-0.461895	0.00269687		TC1600010633.hg.1	ATP6V0D1	ATPase, H+ transporting, lysosomal 38kDa, V0 subunit d1	0.48232	0.00162305
TC1000008508.hg.1	CYP2C9	cytochrome P450, family 2, subfamily C, polypeptide 9	0.380577	0.0154099		TC1600009446.hg.1	CPPED1	calcineurin-like phosphoesterase domain containing 1	0.461841	0.00270036		TC0600007207.hg.1	GMNN	geminin, DNA replication inhibitor	0.48214	0.00163057
TC0600008247.hg.1	IL17A	interleukin 17A	0.380573	0.0154111		TC0700012658.hg.1	CHCHD3	coiled-coil-helix-coiled-coil-helix domain containing 3	0.461831	0.00270099		TC0400010251.hg.1	DHX15	DEAH (Asp-Glu-Ala-His) box helicase 15	0.482062	0.00163381
TC1200007003.hg.1	CAPZA3	capping protein (actin filament) muscle Z-line, alpha 3	0.380516	0.0154276		TC0100013651.hg.1	PHC2	polyhomeotic homolog 2 (Drosophila)	0.461584	0.00271714		TC1500007833.hg.1	PML	promyelocytic leukemia	0.481967	0.00163779
TC1700012307.hg.1	TSEN54	TSEN54 tRNA splicing endonuclease subunit	0.38049	0.0154352		TC1100013190.hg.1	CFL1	cofilin 1 (non-muscle)	0.461377	0.00273074		TC0900008927.hg.1	NTMT1	N-terminal Xaa-Pro-Lys N-methyltransferase 1	0.481738	0.00164744
TC1200012800.hg.1	DNAJC14	DnaJ (Hsp40) homolog, subfamily C, member 14	0.380466	0.0154424		TC1100013061.hg.1	NADSYN1	NAD synthetase 1	0.461317	0.00273467		TC1100007941.hg.1	FKBP2	FK506 binding protein 2	0.481541	0.00165576
TC1900007386.hg.1	SSBP4	single stranded DNA binding protein 4	0.380267	0.0155006		TC0100011533.hg.1	ATF3	activating transcription factor 3	0.461242	0.00273963		TC0700013231.hg.1	MNX1	motor neuron and pancreas homeobox 1	0.481528	0.00165629
TC1900009100.hg.1	POLRMT	polymerase (RNA) mitochondrial (DNA directed)	0.380233	0.0155108		TC1400006718.hg.1	PSME1	proteasome activator subunit 1	0.460985	0.00275661		TC2000009909.hg.1	RALY	RALY heterogeneous nuclear ribonucleoprotein	0.481508	0.00165715
TC0100013619.hg.1	ZBTB8OS	zinc finger and BTB domain containing 8 opposite strand	0.379966	0.0155892		TC1900011957.hg.1	GSK3A	glycogen synthase kinase 3 alpha	0.460968	0.00275773		TC1700006758.hg.1	MPDU1	mannose-P-dolichol utilization defect 1	0.481394	0.00166199
TC0600011376.hg.1	PPP1R18	protein phosphatase 1, regulatory subunit 18	0.379755	0.0156517		TC1300006520.hg.1	SAP18	Sin3A associated protein 18kDa	0.46096	0.00275823		TC0200014288.hg.1	FAM168B	family with sequence similarity 168, member B	0.481309	0.00166558
TC0400010125.hg.1	FGFBP1	fibroblast growth factor binding protein 1	0.379682	0.0156732		TC2200007309.hg.1	SH3BP1	SH3-domain binding protein 1	0.460949	0.00275895		TC0700013468.hg.1	NDUFB2	NADH dehydrogenase (ubiquinone) 1 beta subcomplex, 2, 8kDa	0.481155	0.00167215
TC0X00009341.hg.1	DMD	dystrophin	0.379636	0.0156871		TC1000012564.hg.1	DNAJC9	DnaJ (Hsp40) homolog, subfamily C, member 9	0.460703	0.00277532		TC0X00009632.hg.1	PCSK1N	proprotein convertase subtilisin/kexin type 1 inhibitor	0.481087	0.00167506
TC2100008559.hg.1	C21orf59	chromosome 21 open reading frame 59	0.379622	0.0156913		TC1200012843.hg.1	ARPC3	actin related protein 2/3 complex subunit 3	0.460664	0.00277791		TC2200008186.hg.1	CHCHD10	coiled-coil-helix-coiled-coil-helix domain containing 10	0.48106	0.00167623
TC1900009432.hg.1	DENND1C	DENN/MADD domain containing 1C	0.379381	0.0157629		TC0800012371.hg.1	LY6E	lymphocyte antigen 6 complex, locus E	0.460504	0.00278866		TC1000010101.hg.1	ABI1	abl-interactor 1	0.481029	0.00167753
TC1100007573.hg.1	OR4A5	olfactory receptor, family 4, subfamily A, member 5	0.379176	0.015824		TC1900009588.hg.1	ZNF121	zinc finger protein 121	-0.460364	0.00279803		TC1200009768.hg.1	LPCAT3	lysophosphatidylcholine acyltransferase 3	0.481026	0.00167767
TC1400006446.hg.1	OR11H12	olfactory receptor, family 11, subfamily H, member 12	0.378896	0.0159079		TC0100014768.hg.1	MCOLN2	mucolipin 2	0.460356	0.00279858		TC0700008561.hg.1	POP7	POP7 homolog, ribonuclease P/MRP subunit	0.480875	0.00168415
TC1900011938.hg.1	ZNF573	zinc finger protein 573	-0.378815	0.0159323		TC1000012561.hg.1	JMJD1C	jumonji domain containing 1C	-0.460254	0.00280545		TSUnmapped00000255.hg.1	KIF15	kinesin family member 15	0.480815	0.00168674
TSUnmapped00000494.hg.1	ZDHHC3	zinc finger, DHHC-type containing 3	0.378772	0.0159452		TC1600010453.hg.1	CCDC102A	coiled-coil domain containing 102A	0.460234	0.00280673		TC0X00006603.hg.1	HCCS	holocytochrome c synthase	0.480755	0.0016893
TC0900009260.hg.1	MAN1B1	mannosidase, alpha, class 1B, member 1	0.378658	0.0159794		TC0X00006697.hg.1	SYAP1	synapse associated protein 1	0.460212	0.00280822		TC0X00008249.hg.1	SLC25A5	solute carrier family 25 (mitochondrial carrier; adenine nucleotide translocator), member 5	0.480688	0.00169223
TC1700008635.hg.1	RGS9	regulator of G-protein signaling 9	0.378633	0.0159872		TC1800007071.hg.1	ZNF397	zinc finger protein 397	-0.459944	0.00282633		TC0300013934.hg.1	EMC3	ER membrane protein complex subunit 3	0.480316	0.00170834
TSUnmapped00000135.hg.1	INPP5D	inositol polyphosphate-5-phosphatase D	0.378582	0.0160024		TC1600010181.hg.1	NETO2	neuropilin (NRP) and tolloid (TLL)-like 2	0.459714	0.00284195		TC0200006648.hg.1	IAH1	isoamyl acetate-hydrolyzing esterase 1 homolog	0.480313	0.00170847
TC1700007145.hg.1	SLC5A10	solute carrier family 5 (sodium/sugar cotransporter), member 10	0.378492	0.0160296		TC0X00008731.hg.1	VMA21	VMA21 vacuolar H+-ATPase homolog (S. cerevisiae)	0.459648	0.0028465		TC0100018417.hg.1	ALDH4A1	aldehyde dehydrogenase 4 family, member A1	0.48029	0.00170945
TC0700012044.hg.1	FIS1	fission, mitochondrial 1	0.37841	0.0160543		TC0500012978.hg.1	DOK3	docking protein 3	0.459466	0.00285889		TC1600007229.hg.1	UBFD1	ubiquitin family domain containing 1	0.480257	0.00171088
TC0100016000.hg.1	MEF2D	myocyte enhancer factor 2D	0.378331	0.0160782		TC0200007825.hg.1	CEP68	centrosomal protein 68kDa	-0.459436	0.00286096		TC0600008972.hg.1	PRDM1	PR domain containing 1, with ZNF domain	0.480176	0.00171444
TC0200008099.hg.1	HK2	hexokinase 2	-0.378258	0.0161005		TC0300013458.hg.1	RPL39L	ribosomal protein L39-like	0.459371	0.0028654		TC2000009253.hg.1	ZNF335	zinc finger protein 335	0.480147	0.00171571
TC0600007694.hg.1	B3GALT4	UDP-Gal:betaGlcNAc beta 1,3-galactosyltransferase 4	0.378199	0.0161182		TC0100007550.hg.1	ATPIF1	ATPase inhibitory factor 1	0.459351	0.00286679		TC1700011237.hg.1	VEZF1	vascular endothelial zinc finger 1	0.480042	0.00172028
TC0300007259.hg.1	CCRL2	chemokine (C-C motif) receptor-like 2	0.378184	0.0161228		TC1900008555.hg.1	AP2A1	adaptor-related protein complex 2, alpha 1 subunit	0.459176	0.0028788		TC1100007507.hg.1	PTPRJ	protein tyrosine phosphatase, receptor type, J	0.479982	0.0017229
TC0700013405.hg.1	BRI3	brain protein I3	0.378183	0.0161232		TC1700010982.hg.1	SKAP1	src kinase associated phosphoprotein 1	0.458874	0.00289968		TC0200006977.hg.1	CENPO	centromere protein O	0.479931	0.00172515
TC1000011552.hg.1	EXOSC1	exosome component 1	0.378172	0.0161267		TC1600007235.hg.1	PLK1	polo-like kinase 1	0.458753	0.0029081		TC0600014277.hg.1	HLA-DMA	major histocompatibility complex, class II, DM alpha	0.479835	0.00172938
TC2200007495.hg.1	SREBF2	sterol regulatory element binding transcription factor 2	0.378096	0.0161496		TC0100014188.hg.1	NRDC	nardilysin convertase	0.458711	0.00291096		TC1200008921.hg.1	OAS2	2-5-oligoadenylate synthetase 2	0.479632	0.00173834
TC0500009061.hg.1	PCYOX1L	prenylcysteine oxidase 1 like	-0.378072	0.0161569		TC0900008207.hg.1	SEC61B	Sec61 translocon beta subunit	0.458662	0.00291438		TC2000007503.hg.1	UBE2C	ubiquitin-conjugating enzyme E2C	0.479402	0.0017485
TC0200015893.hg.1	DOCK10	dedicator of cytokinesis 10	-0.377914	0.0162052		TC1400010726.hg.1	ADCY4	adenylate cyclase 4	0.458658	0.00291465		TC0200016706.hg.1	MRPS5	mitochondrial ribosomal protein S5	0.479203	0.00175739
TC0100017617.hg.1	HIST3H2A	histone cluster 3, H2a	0.377864	0.0162203		TC1800006639.hg.1	RALBP1	ralA binding protein 1	0.458642	0.00291581		TC0100015764.hg.1	FAM63A	family with sequence similarity 63, member A	-0.479017	0.0017657
TC1300006979.hg.1	RGCC	regulator of cell cycle	-0.377574	0.0163092		TC0900007129.hg.1	MELK	maternal embryonic leucine zipper kinase	0.458407	0.0029322		TC0700010167.hg.1	ACTB	actin, beta	0.478668	0.00178138
TC1800007096.hg.1	FHOD3	formin homology 2 domain containing 3	0.377447	0.0163479		TC0100018398.hg.1	TNFRSF25	tumor necrosis factor receptor superfamily, member 25	-0.458399	0.00293276		TC1900010854.hg.1	ZNF428	zinc finger protein 428	0.478668	0.00178139
TC2000010022.hg.1	ZNFX1	zinc finger, NFX1-type containing 1	0.377404	0.0163613		TC1300009673.hg.1	TEX30	testis expressed 30	0.458384	0.0029338		TC2200008226.hg.1	GUCD1	guanylyl cyclase domain containing 1	0.478507	0.00178867
TC0700006737.hg.1	ARL4A	ADP-ribosylation factor like GTPase 4A	-0.377365	0.0163731		TC1600009137.hg.1	TCEB2	transcription elongation factor B (SIII), polypeptide 2 (18kDa, elongin B)	0.458346	0.00293645		TC0300014034.hg.1	COX17	COX17 cytochrome c oxidase copper chaperone	0.478469	0.00179041
TC0100013441.hg.1	FGR	FGR proto-oncogene, Src family tyrosine kinase	0.377354	0.0163765		TC1500009736.hg.1	PPIB	peptidylprolyl isomerase B (cyclophilin B)	0.458067	0.00295607		TC0200013746.hg.1	TGFBRAP1	transforming growth factor beta receptor associated protein 1	0.478338	0.00179632
TC1700011233.hg.1	MRPS23	mitochondrial ribosomal protein S23	0.37724	0.0164116		TC0100018482.hg.1	HIST2H2AA4	histone cluster 2, H2aa4	0.458062	0.00295638		TC1200010901.hg.1	RNF41	ring finger protein 41, E3 ubiquitin protein ligase	0.478333	0.00179658
TC1600006574.hg.1	NDUFB10	NADH dehydrogenase (ubiquinone) 1 beta subcomplex, 10, 22kDa	0.377211	0.0164206		TC0700008263.hg.1	DBF4	DBF4 zinc finger	0.457371	0.0030055		TC1100013044.hg.1	EHBP1L1	EH domain binding protein 1 like 1	0.478046	0.00180968
TC0600011438.hg.1	LTB	lymphotoxin beta (TNF superfamily, member 3)	-0.377199	0.0164243		TC1900010798.hg.1	PAFAH1B3	platelet-activating factor acetylhydrolase 1b, catalytic subunit 3 (29kDa)	0.457364	0.00300599		TSUnmapped00000333.hg.1	SURF4	surfeit 4	0.478008	0.00181141
TC1700009144.hg.1	CHMP6	charged multivesicular body protein 6	0.377122	0.0164482		TC0200009065.hg.1	DBI	diazepam binding inhibitor (GABA receptor modulator, acyl-CoA binding protein)	0.457304	0.00301027		TC1900006955.hg.1	UBL5	ubiquitin-like 5	0.477922	0.00181536
TC1900011931.hg.1	SYNE4	spectrin repeat containing, nuclear envelope family member 4	-0.377088	0.0164586		TC0100013466.hg.1	SPCS2	signal peptidase complex subunit 2	0.457242	0.00301468		TC0600011441.hg.1	BAG6	BCL2 associated athanogene 6	0.477743	0.00182357
TC0600008102.hg.1	MAD2L1BP	MAD2L1 binding protein	0.376886	0.0165213		TC1100007767.hg.1	MS4A4A	membrane-spanning 4-domains, subfamily A, member 4A	0.45704	0.00302918		TC1100013230.hg.1	BCL9L	B-cell CLL/lymphoma 9-like	0.477623	0.00182913
TC1200009547.hg.1	SLC6A13	solute carrier family 6 (neurotransmitter transporter), member 13	-0.376857	0.0165301		TC1000009296.hg.1	PTPRE	protein tyrosine phosphatase, receptor type, E	0.456982	0.00303337		TC0700013524.hg.1	MACC1	metastasis associated in colon cancer 1	0.477599	0.00183023
TC0400012757.hg.1	RNF4	ring finger protein 4	0.37684	0.0165353		TC1500006963.hg.1	CASC5	cancer susceptibility candidate 5	0.456918	0.00303801		TC0X00008259.hg.1	NDUFA1	NADH dehydrogenase (ubiquinone) 1 alpha subcomplex, 1, 7.5kDa	0.477516	0.00183408
TC0600014129.hg.1	RRP36	ribosomal RNA processing 36	0.376683	0.0165842		TC0600011227.hg.1	HIST1H4K	histone cluster 1, H4k	0.456845	0.00304326		TC1100013028.hg.1	OTUB1	OTU deubiquitinase, ubiquitin aldehyde binding 1	0.477476	0.00183592
TC0800010021.hg.1	MBOAT4	membrane bound O-acyltransferase domain containing 4	0.376664	0.0165901		TC0400006994.hg.1	NCAPG	non-SMC condensin I complex subunit G	0.456827	0.00304459		TC0100014768.hg.1	MCOLN2	mucolipin 2	0.477286	0.00184477
TC1700009451.hg.1	CLUH	clustered mitochondria (cluA/CLU1) homolog	0.376637	0.0165984		TC0200016470.hg.1	SNRNP27	small nuclear ribonucleoprotein, U4/U6.U5 27kDa subunit	0.456807	0.00304605		TC0100010159.hg.1	SLC25A44	solute carrier family 25, member 44	0.477146	0.00185131
TC1100012307.hg.1	RPL37AP8	ribosomal protein L37a pseudogene 8	0.37622	0.0167286		TC1100007913.hg.1	MARK2	MAP/microtubule affinity-regulating kinase 2	0.456741	0.00305083		TC1700009676.hg.1	TMEM107	transmembrane protein 107	0.47714	0.00185155
TC0600014198.hg.1	TULP4	tubby like protein 4	0.37622	0.0167289		TC1400010704.hg.1	CRIP1	cysteine-rich protein 1 (intestinal)	0.456328	0.00308085		TC2200008859.hg.1	NDUFA6	NADH dehydrogenase (ubiquinone) 1 alpha subcomplex, 6, 14kDa	0.476711	0.00187171
TC0500013205.hg.1	CAST	calpastatin	0.376151	0.0167505		TC0300013866.hg.1	ALG1L2	ALG1, chitobiosyldiphosphodolichol beta-mannosyltransferase-like 2	0.456305	0.00308257		TC1100012995.hg.1	PTPMT1	protein tyrosine phosphatase, mitochondrial 1	0.476677	0.00187332
TC1100006484.hg.1	EPS8L2	EPS8-like 2	0.376019	0.0167918		TC0200016506.hg.1	LIMS3-LOC440895	LIMS3-LOC440895 readthrough	0.456201	0.00309013		TC1500009236.hg.1	MFAP1	microfibrillar associated protein 1	0.476664	0.00187391
TC0200012252.hg.1	STRN	striatin, calmodulin binding protein	0.375938	0.0168173		TC0100010284.hg.1	PEA15	phosphoprotein enriched in astrocytes 15	0.4562	0.00309019		TC0100007469.hg.1	RPS6KA1	ribosomal protein S6 kinase, 90kDa, polypeptide 1	0.476655	0.00187436
TC0700010035.hg.1	MAD1L1	MAD1 mitotic arrest deficient-like 1 (yeast)	0.37591	0.016826		TC1700012110.hg.1	SECTM1	secreted and transmembrane 1	0.456104	0.00309724		TC0600012839.hg.1	CDK19	cyclin-dependent kinase 19	0.476269	0.00189266
TC0100016899.hg.1	KIF21B	kinesin family member 21B	0.375847	0.0168459		TC1800007186.hg.1	SETBP1	SET binding protein 1	0.45606	0.00310046		TC0100013557.hg.1	SNRNP40	small nuclear ribonucleoprotein, U5 40kDa subunit	0.476259	0.00189315
TC1900009801.hg.1	PALM3	paralemmin 3	-0.375792	0.0168634		TC1900010604.hg.1	RASGRP4	RAS guanyl releasing protein 4	0.45606	0.0031005		TC1200008477.hg.1	CRADD	CASP2 and RIPK1 domain containing adaptor with death domain	0.476226	0.00189471
TC1200009558.hg.1	NINJ2	ninjurin 2	0.375688	0.0168962		TSUnmapped00000731.hg.1	IGKV5-2	immunoglobulin kappa variable 5-2 [Source:HGNC Symbol;Acc:HGNC:5835]	0.456024	0.00310314		TC0600012875.hg.1	FYN	FYN proto-oncogene, Src family tyrosine kinase	0.476122	0.00189968
TC1600006594.hg.1	TRAF7	TNF receptor-associated factor 7, E3 ubiquitin protein ligase	0.375679	0.016899		TC0100010855.hg.1	NPL	N-acetylneuraminate pyruvate lyase (dihydrodipicolinate synthase)	0.455903	0.00311201		TC0X00009634.hg.1	TIMM17B	translocase of inner mitochondrial membrane 17 homolog B (yeast)	0.476063	0.00190249
TC0100006862.hg.1	FBXO6	F-box protein 6	0.375664	0.0169037		TC1100006731.hg.1	ILK	integrin linked kinase	0.455759	0.00312268		TC2000009204.hg.1	TOMM34	translocase of outer mitochondrial membrane 34	0.476047	0.00190326
TC1000009536.hg.1	IDI1	isopentenyl-diphosphate delta isomerase 1	0.375401	0.0169868		TC1900006977.hg.1	ICAM1	intercellular adhesion molecule 1	0.455398	0.00314945		TC0100007552.hg.1	SESN2	sestrin 2	0.47598	0.00190649
TC1200012080.hg.1	TESC	tescalcin	0.375262	0.0170313		TC0900011610.hg.1	ST6GALNAC4	ST6 (alpha-N-acetyl-neuraminyl-2,3-beta-galactosyl-1,3)-N-acetylgalactosaminide alpha-2,6-sialyltransferase 4	0.45536	0.0031523		TC0900012284.hg.1	DNLZ	DNL-type zinc finger	0.475794	0.0019154
TC0100012946.hg.1	PRAMEF8	PRAME family member 8	0.375226	0.0170427		TC0200006648.hg.1	IAH1	isoamyl acetate-hydrolyzing esterase 1 homolog	0.455274	0.0031587		TC1700007262.hg.1	MAP2K3	mitogen-activated protein kinase kinase 3	0.475744	0.0019178
TC1700009592.hg.1	MED31	mediator complex subunit 31	0.375198	0.0170515		TC1100010026.hg.1	LMO1	LIM domain only 1 (rhombotin 1)	0.455223	0.00316254		TC1100013140.hg.1	TAF10	TAF10 RNA polymerase II, TATA box binding protein (TBP)-associated factor, 30kDa	0.475681	0.00192083
TC1200011453.hg.1	C12orf50	chromosome 12 open reading frame 50	0.375173	0.0170596		TC2200008370.hg.1	XBP1	X-box binding protein 1	0.455204	0.00316393		TC1100010987.hg.1	FABP5	fatty acid binding protein 5 (psoriasis-associated)	0.475646	0.00192256
TC1900006976.hg.1	MRPL4	mitochondrial ribosomal protein L4	0.374991	0.0171174		TC1000007698.hg.1	CISD1	CDGSH iron sulfur domain 1	0.455094	0.00317214		TC1200009722.hg.1	TNFRSF1A	tumor necrosis factor receptor superfamily, member 1A	0.475311	0.00193879
TC0800009239.hg.1	CYC1	cytochrome c-1	0.374957	0.0171284		TC1900007891.hg.1	HCST	hematopoietic cell signal transducer	0.455091	0.00317242		TC1000008047.hg.1	CHCHD1	coiled-coil-helix-coiled-coil-helix domain containing 1	0.475233	0.00194258
TC1100009433.hg.1	HYLS1	hydrolethalus syndrome 1	0.374879	0.0171534		TC1700012469.hg.1	SUMO2	small ubiquitin-like modifier 2	0.455077	0.00317347		TC0700008081.hg.1	MDH2	malate dehydrogenase 2	0.475172	0.00194555
TC0800009236.hg.1	EXOSC4	exosome component 4	0.374788	0.0171824		TC0900012228.hg.1	TOMM5	translocase of outer mitochondrial membrane 5 homolog (yeast)	0.454938	0.00318391		TC2000008828.hg.1	PDRG1	p53 and DNA-damage regulated 1	0.475142	0.00194703
TC0600013570.hg.1	ZBTB2	zinc finger and BTB domain containing 2	0.374651	0.0172265		TC0800009252.hg.1	SLC52A2	solute carrier family 52 (riboflavin transporter), member 2	0.454676	0.00320361		TC2000007169.hg.1	CHMP4B	charged multivesicular body protein 4B	0.475141	0.00194708
TC0100010454.hg.1	MGST3	microsomal glutathione S-transferase 3	0.374632	0.0172324		TC0500012127.hg.1	TRPC7	transient receptor potential cation channel, subfamily C, member 7	0.454528	0.00321483		TC1400008763.hg.1	GZMH	granzyme H	0.475067	0.00195068
TC0100014048.hg.1	POMGNT1	protein O-linked mannose N-acetylglucosaminyltransferase 1 (beta 1,2-)	0.374623	0.0172354		TC1600007441.hg.1	PPP4C	protein phosphatase 4, catalytic subunit	0.454247	0.00323623		TC0900008803.hg.1	SLC2A8	solute carrier family 2 (facilitated glucose transporter), member 8	0.475023	0.00195284
TC0700008560.hg.1	GNB2	guanine nucleotide binding protein (G protein), beta polypeptide 2	0.374524	0.0172671		TC0200016530.hg.1	PLEKHB2	pleckstrin homology domain containing, family B (evectins) member 2	0.454166	0.00324237		TC0300007410.hg.1	GNAI2	guanine nucleotide binding protein (G protein), alpha inhibiting activity polypeptide 2	0.475007	0.00195361
TC1800009206.hg.1	TXNL4A	thioredoxin-like 4A	0.374485	0.0172797		TC0500007413.hg.1	GZMA	granzyme A	0.454113	0.00324646		TC1900011684.hg.1	BABAM1	BRISC and BRCA1 A complex member 1	0.474764	0.00196555
TC0X00009634.hg.1	TIMM17B	translocase of inner mitochondrial membrane 17 homolog B (yeast)	0.374405	0.0173054		TC0100016020.hg.1	ISG20L2	interferon stimulated exonuclease gene 20kDa like 2	0.454071	0.00324971		TC1000009508.hg.1	TUBB8	tubulin, beta 8 class VIII	0.474652	0.00197109
TC1300006520.hg.1	SAP18	Sin3A associated protein 18kDa	0.374385	0.0173121		TC1900011797.hg.1	LILRA2	leukocyte immunoglobulin-like receptor, subfamily A (with TM domain), member 2	0.454051	0.00325122		TC0900007096.hg.1	CREB3	cAMP responsive element binding protein 3	0.474359	0.00198557
TC1900011445.hg.1	PPP1R12C	protein phosphatase 1, regulatory subunit 12C	0.374114	0.0173996		TC0400008271.hg.1	NFKB1	nuclear factor of kappa light polypeptide gene enhancer in B-cells 1	-0.454016	0.00325387		TC1700006767.hg.1	WRAP53	WD repeat containing, antisense to TP53	0.474353	0.00198587
TC1100009302.hg.1	TECTA	tectorin alpha	0.374112	0.0174002		TC0900009957.hg.1	HINT2	histidine triad nucleotide binding protein 2	0.453995	0.00325547		TC0900009301.hg.1	MRPL41	mitochondrial ribosomal protein L41	0.474195	0.00199377
TC0200016502.hg.1	IL18R1	interleukin 18 receptor 1	0.374064	0.0174156		TC1400010580.hg.1	DHRS4L2	dehydrogenase/reductase (SDR family) member 4 like 2	0.453879	0.00326439		TC1100006441.hg.1	PSMD13	proteasome 26S subunit, non-ATPase 13	0.47419	0.00199401
TC1700010973.hg.1	COPZ2	coatomer protein complex subunit zeta 2	0.374041	0.0174231		TC1100009453.hg.1	ST3GAL4	ST3 beta-galactoside alpha-2,3-sialyltransferase 4	0.453776	0.00327229		TC1500006963.hg.1	CASC5	cancer susceptibility candidate 5	0.473917	0.00200764
TC0300014073.hg.1	PLCH1	phospholipase C, eta 1	0.374007	0.0174342		TC1000008668.hg.1	SFXN3	sideroflexin 3	0.453504	0.00329329		TC1100007216.hg.1	PRRG4	proline rich Gla (G-carboxyglutamic acid) 4 (transmembrane)	0.473871	0.00200998
TC0900007096.hg.1	CREB3	cAMP responsive element binding protein 3	0.373937	0.0174571		TC0500012248.hg.1	NDUFA2	NADH dehydrogenase (ubiquinone) 1 alpha subcomplex, 2, 8kDa	0.453488	0.0032946		TC2000006541.hg.1	ITPA	inosine triphosphatase (nucleoside triphosphate pyrophosphatase)	0.473502	0.0020286
TC0700008263.hg.1	DBF4	DBF4 zinc finger	0.373928	0.0174599		TC0600011234.hg.1	HIST1H4L	histone cluster 1, H4l	0.453274	0.00331119		TC0600013883.hg.1	MPC1	mitochondrial pyruvate carrier 1	0.473464	0.00203051
TC0100015701.hg.1	HIST2H3A	histone cluster 2, H3a	0.37384	0.0174883		TC0600007700.hg.1	KIFC1	kinesin family member C1	0.453224	0.0033151		TC0400006987.hg.1	LAP3	leucine aminopeptidase 3	0.47345	0.0020312
TC1700012303.hg.1	SSTR2	somatostatin receptor 2	0.373756	0.0175159		TC0100014926.hg.1	GFI1	growth factor independent 1 transcription repressor	0.453099	0.00332481		TC1200009157.hg.1	P2RX7	purinergic receptor P2X, ligand gated ion channel, 7	0.473398	0.00203383
TC1500009079.hg.1	SRP14	signal recognition particle 14kDa	0.37372	0.0175276		TC0100008260.hg.1	CDKN2C	cyclin-dependent kinase inhibitor 2C (p18, inhibits CDK4)	0.452814	0.00334713		TC2000007341.hg.1	FAM83D	family with sequence similarity 83, member D	0.473342	0.0020367
TC1600010604.hg.1	FAM96B	family with sequence similarity 96, member B	0.373676	0.0175419		TC0600013203.hg.1	VNN1	vanin 1	0.452767	0.00335086		TSUnmapped00000256.hg.1	DYRK1B	dual specificity tyrosine-(Y)-phosphorylation regulated kinase 1B	0.47328	0.00203985
TC0200016507.hg.1	LIMS3L	LIM and senescent cell antigen-like domains 3-like	-0.373614	0.0175622		TC1500008252.hg.1	FANCI	Fanconi anemia complementation group I	0.452748	0.00335235		TC1900011737.hg.1	CYP2G1P	cytochrome P450, family 2, subfamily G, polypeptide 1 pseudogene	0.473168	0.00204556
TC2200008613.hg.1	CACNG2	calcium channel, voltage-dependent, gamma subunit 2	0.373489	0.0176031		TC0100013748.hg.1	GNL2	guanine nucleotide binding protein-like 2 (nucleolar)	0.452696	0.00335646		TC1200008642.hg.1	PARPBP	PARP1 binding protein	0.473082	0.00204993
TC0800011713.hg.1	MTSS1	metastasis suppressor 1	0.373461	0.017612		TC1700012470.hg.1	H3F3B	H3 histone, family 3B (H3.3B)	0.45266	0.00335928		TC0900008891.hg.1	LRRC8A	leucine rich repeat containing 8 family, member A	0.473042	0.00205199
TC1500010862.hg.1	ELL3	elongation factor RNA polymerase II-like 3	-0.373258	0.0176786		TC1400007950.hg.1	CALM1	calmodulin 1 (phosphorylase kinase, delta)	0.452654	0.00335972		TC0600013570.hg.1	ZBTB2	zinc finger and BTB domain containing 2	0.472519	0.00207886
TC0400009708.hg.1	GAK	cyclin G associated kinase	0.373164	0.0177094		TC1500008232.hg.1	ISG20	interferon stimulated exonuclease gene 20kDa	0.452364	0.00338266		TC0X00007188.hg.1	FTSJ1	FtsJ RNA methyltransferase homolog 1 (E. coli)	0.472363	0.00208696
TC2200009278.hg.1	RBX1	ring-box 1, E3 ubiquitin protein ligase	0.37316	0.0177109		TC1400008689.hg.1	PSMB5	proteasome subunit beta 5	0.452361	0.00338292		TC0900008902.hg.1	PPP2R4	protein phosphatase 2A activator, regulatory subunit 4	0.472218	0.00209452
TC0200011837.hg.1	FAM49A	family with sequence similarity 49, member A	0.373078	0.0177377		TC1800007215.hg.1	HAUS1	HAUS augmin like complex subunit 1	0.452331	0.0033853		TC0800012206.hg.1	DGAT1	diacylglycerol O-acyltransferase 1	0.472085	0.00210144
TC1900008911.hg.1	NAT14	N-acetyltransferase 14 (GCN5-related, putative)	0.373006	0.0177613		TC0X00008259.hg.1	NDUFA1	NADH dehydrogenase (ubiquinone) 1 alpha subcomplex, 1, 7.5kDa	0.452255	0.00339131		TC1900006655.hg.1	MRPL54	mitochondrial ribosomal protein L54	0.471988	0.0021065
TC0100010244.hg.1	IFI16	interferon, gamma-inducible protein 16	0.372882	0.0178023		TC1700006808.hg.1	RANGRF	RAN guanine nucleotide release factor	0.45214	0.00340045		TC1900006989.hg.1	ATG4D	autophagy related 4D, cysteine peptidase	0.471974	0.00210723
TC1900011909.hg.1	COPE	coatomer protein complex subunit epsilon	0.372822	0.0178221		TC1900010651.hg.1	GMFG	glia maturation factor, gamma	0.452038	0.00340858		TC0200014250.hg.1	SMPD4	sphingomyelin phosphodiesterase 4, neutral membrane (neutral sphingomyelinase-3)	0.471425	0.00213617
TC0600012885.hg.1	LAMA4	laminin, alpha 4	0.37276	0.0178425		TC1700008879.hg.1	ICT1	immature colon carcinoma transcript 1	0.451996	0.00341194		TC1000012505.hg.1	LHPP	phospholysine phosphohistidine inorganic pyrophosphate phosphatase	0.47108	0.00215451
TC0700013596.hg.1	TSC22D4	TSC22 domain family, member 4	0.372479	0.0179357		TC0700011139.hg.1	VOPP1	vesicular, overexpressed in cancer, prosurvival protein 1	0.451859	0.00342291		TC1200006946.hg.1	H2AFJ	H2A histone family, member J	0.470894	0.00216445
TC0X00011185.hg.1	MECP2	methyl-CpG binding protein 2	0.37244	0.0179488		TC0100013287.hg.1	E2F2	E2F transcription factor 2	0.451827	0.00342551		TC1400006711.hg.1	DHRS4L1	dehydrogenase/reductase (SDR family) member 4 like 1	0.470811	0.00216893
TC1900007089.hg.1	ASNA1	arsA arsenite transporter, ATP-binding, homolog 1 (bacterial)	0.372438	0.0179494		TC1700010584.hg.1	MIEN1	migration and invasion enhancer 1	0.451642	0.00344036		TC0600011134.hg.1	HIST1H4D	histone cluster 1, H4d	0.470729	0.00217335
TC2200007218.hg.1	APOL5	apolipoprotein L, 5	0.372401	0.0179619		TSUnmapped00000077.hg.1	HMBS	hydroxymethylbilane synthase	0.451604	0.00344339		TC1700008563.hg.1	DCAF7	DDB1 and CUL4 associated factor 7	0.470383	0.00219202
TC1700012308.hg.1	LLGL2	lethal giant larvae homolog 2 (Drosophila)	0.372307	0.017993		TC1800009245.hg.1	SERPINB8	serpin peptidase inhibitor, clade B (ovalbumin), member 8	0.451503	0.0034515		TC0100013619.hg.1	ZBTB8OS	zinc finger and BTB domain containing 8 opposite strand	0.470351	0.00219377
TC1900011822.hg.1	ZNF586	zinc finger protein 586	-0.372255	0.0180104		TSUnmapped00000095.hg.1	NDUFA6	NADH dehydrogenase (ubiquinone) 1 alpha subcomplex, 6, 14kDa	0.451464	0.0034547		TC1400010625.hg.1	ZNF410	zinc finger protein 410	0.470242	0.00219967
TC1500009785.hg.1	CLPX	caseinolytic mitochondrial matrix peptidase chaperone subunit	0.372219	0.0180223		TC0800010692.hg.1	PTTG3P	pituitary tumor-transforming 3, pseudogene	0.451349	0.00346401		TC1200012818.hg.1	LLPH	LLP homolog, long-term synaptic facilitation (Aplysia)	0.470144	0.00220499
TC1200012189.hg.1	C12orf43	chromosome 12 open reading frame 43	0.372206	0.0180266		TC1600007112.hg.1	CCP110	centriolar coiled coil protein 110kDa	0.451227	0.00347387		TC1400009766.hg.1	IRF2BPL	interferon regulatory factor 2 binding protein-like	0.469848	0.00222118
TC2000009731.hg.1	PSMA7	proteasome subunit alpha 7	0.372172	0.0180382		TC0200015779.hg.1	DNPEP	aspartyl aminopeptidase	0.451075	0.00348626		TC1700012187.hg.1	TNFSF12-TNFSF13	TNFSF12-TNFSF13 readthrough	0.469757	0.0022262
TC2000007227.hg.1	ROMO1	reactive oxygen species modulator 1	0.37217	0.0180387		TC1100008999.hg.1	ZC3H12C	zinc finger CCCH-type containing 12C	0.451054	0.00348797		TC2000006464.hg.1	FAM110A	family with sequence similarity 110, member A	0.469416	0.00224498
TC1900006766.hg.1	HSD11B1L	hydroxysteroid (11-beta) dehydrogenase 1-like	0.372113	0.0180579		TC0200013061.hg.1	PRADC1	protease-associated domain containing 1	0.451011	0.00349143		TC1500009396.hg.1	SPPL2A	signal peptide peptidase like 2A	0.469413	0.00224517
TC1300009954.hg.1	DNAJC15	DnaJ (Hsp40) homolog, subfamily C, member 15	0.372037	0.0180831		TC1000008702.hg.1	HPS6	Hermansky-Pudlak syndrome 6	0.450998	0.00349251		TC0100010310.hg.1	SLAMF7	SLAM family member 7	0.469034	0.00226623
TC0300013834.hg.1	RAD54L2	RAD54-like 2 (S. cerevisiae)	0.371988	0.0180996		TC0700013591.hg.1	ATP5J2	ATP synthase, H+ transporting, mitochondrial Fo complex subunit F2	0.450967	0.003495		TC1500007004.hg.1	RTF1	RTF1 homolog, Paf1/RNA polymerase II complex component	0.468861	0.00227587
TC0200016755.hg.1	NEUROD1	neuronal differentiation 1	0.371881	0.0181353		TC0800012299.hg.1	HOOK3	hook microtubule-tethering protein 3	0.450901	0.0035004		TC0900008776.hg.1	MVB12B	multivesicular body subunit 12B	0.468686	0.00228569
TC1400010580.hg.1	DHRS4L2	dehydrogenase/reductase (SDR family) member 4 like 2	0.371801	0.0181621		TC1100007941.hg.1	FKBP2	FK506 binding protein 2	0.450817	0.00350728		TC1600011347.hg.1	ALG1	ALG1, chitobiosyldiphosphodolichol beta-mannosyltransferase	0.468624	0.0022892
TC1600011524.hg.1	ZNF689	zinc finger protein 689	0.371757	0.0181769		TC1900010856.hg.1	PLAUR	plasminogen activator, urokinase receptor	0.450747	0.00351301		TC1700007124.hg.1	KRT16P1	keratin 16 pseudogene 1	-0.468617	0.00228958
TC0100016072.hg.1	OR6P1	olfactory receptor, family 6, subfamily P, member 1	0.371714	0.0181914		TC1200006966.hg.1	STRAP	serine/threonine kinase receptor associated protein	0.450711	0.003516		TC0600007748.hg.1	HMGA1	high mobility group AT-hook 1	0.468598	0.00229069
TC1000012603.hg.1	FAM53B	family with sequence similarity 53, member B	0.371708	0.0181934		TC0600011377.hg.1	NRM	nurim (nuclear envelope membrane protein)	0.450683	0.00351827		TC1000007698.hg.1	CISD1	CDGSH iron sulfur domain 1	0.46819	0.00231379
TC1500008971.hg.1	AVEN	apoptosis, caspase activation inhibitor	0.371683	0.0182019		TC0600007375.hg.1	HIST1H3H	histone cluster 1, H3h	0.450503	0.00353303		TC0800006989.hg.1	CCAR2	cell cycle and apoptosis regulator 2	0.468147	0.00231621
TC1400008752.hg.1	CIDEB	cell death-inducing DFFA-like effector b	0.371681	0.0182024		TC0300013270.hg.1	MRPL47	mitochondrial ribosomal protein L47	0.450458	0.00353675		TC1700012416.hg.1	RAB5C	RAB5C, member RAS oncogene family	0.468133	0.00231702
TC0600014248.hg.1	HIST1H2BB	histone cluster 1, H2bb	0.371631	0.0182192		TC1900012033.hg.1	ZNF347	zinc finger protein 347	-0.450406	0.00354104		TC0400012386.hg.1	C4orf27	chromosome 4 open reading frame 27	0.468129	0.00231722
TC1400010649.hg.1	VRK1	vaccinia related kinase 1	0.37158	0.0182364		TC1200006649.hg.1	TPI1	triosephosphate isomerase 1	0.450358	0.00354499		TC0200012994.hg.1	SNRPG	small nuclear ribonucleoprotein polypeptide G	0.468086	0.00231966
TC1100009880.hg.1	TRIM21	tripartite motif containing 21	0.371575	0.018238		TC0600010757.hg.1	SLC35B3	solute carrier family 35 (adenosine 3-phospho 5-phosphosulfate transporter), member B3	0.450345	0.00354613		TC1800008285.hg.1	NPC1	Niemann-Pick disease, type C1	0.468032	0.00232275
TSUnmapped00000559.hg.1	FMN1	formin 1	-0.371377	0.0183051		TC1900008633.hg.1	CD33	CD33 molecule	0.450337	0.00354677		TC0600014328.hg.1	OSTM1	osteopetrosis associated transmembrane protein 1	0.46778	0.00233715
TC0X00009569.hg.1	ZNF41	zinc finger protein 41	0.371168	0.0183756		TC0100009441.hg.1	CTTNBP2NL	CTTNBP2 N-terminal like	0.450301	0.00354975		TC1500009636.hg.1	ANXA2	annexin A2	0.467753	0.00233871
TC0100008308.hg.1	ZFYVE9	zinc finger, FYVE domain containing 9	-0.371162	0.0183778		TC1900009637.hg.1	CDKN2D	cyclin-dependent kinase inhibitor 2D (p19, inhibits CDK4)	0.450162	0.00356124		TC1700008879.hg.1	ICT1	immature colon carcinoma transcript 1	0.467694	0.00234209
TC0100015764.hg.1	FAM63A	family with sequence similarity 63, member A	-0.371107	0.0183965		TC0300011223.hg.1	SELK	selenoprotein K	0.449702	0.00359958		TC0700012959.hg.1	EZH2	enhancer of zeste 2 polycomb repressive complex 2 subunit	0.467634	0.00234554
TC0100007948.hg.1	TMCO2	transmembrane and coiled-coil domains 2	0.371092	0.0184015		TC0700010167.hg.1	ACTB	actin, beta	0.449487	0.00361763		TC1400006658.hg.1	MRPL52	mitochondrial ribosomal protein L52	0.467611	0.0023469
TC1600006567.hg.1	NUBP2	nucleotide binding protein 2	0.370923	0.018459		TSUnmapped00000485.hg.1	RPS6KA1	ribosomal protein S6 kinase, 90kDa, polypeptide 1	0.44948	0.00361819		TC0500012057.hg.1	C5orf15	chromosome 5 open reading frame 15	0.46746	0.0023556
TC0100008336.hg.1	SCP2	sterol carrier protein 2	0.37092	0.0184599		TC0900010396.hg.1	C9orf57	chromosome 9 open reading frame 57	-0.4493	0.00363337		TC0200016416.hg.1	SLC35F6	solute carrier family 35, member F6	0.46736	0.00236137
TC1500007929.hg.1	PSTPIP1	proline-serine-threonine phosphatase interacting protein 1	0.370896	0.0184681		TC0800012432.hg.1	MRPS28	mitochondrial ribosomal protein S28	0.449028	0.00365639		TC1600006888.hg.1	CIITA	class II, major histocompatibility complex, transactivator	0.467358	0.00236145
TC0100018497.hg.1	SHC1	SHC (Src homology 2 domain containing) transforming protein 1	0.370766	0.0185124		TC2200008906.hg.1	TTLL12	tubulin tyrosine ligase-like family member 12	0.449022	0.00365684		TC0600008006.hg.1	FOXP4	forkhead box P4	0.467343	0.00236232
TC0100015058.hg.1	SASS6	SAS-6 centriolar assembly protein	0.370634	0.0185575		TC1000011885.hg.1	DCLRE1A	DNA cross-link repair 1A	0.448977	0.0036607		TC0X00011194.hg.1	FLNA	filamin A, alpha	0.467247	0.00236789
TC0X00008070.hg.1	FRMPD3	FERM and PDZ domain containing 3	0.370531	0.0185929		TC0100011855.hg.1	GUK1	guanylate kinase 1	0.44875	0.00368005		TC0100014014.hg.1	PRDX1	peroxiredoxin 1	0.467244	0.00236809
TC0100011587.hg.1	KCNK2	potassium channel, two pore domain subfamily K, member 2	0.370504	0.0186021		TC0700010934.hg.1	H2AFV	H2A histone family, member V	0.448737	0.00368114		TC1000011552.hg.1	EXOSC1	exosome component 1	0.467242	0.00236823
TC1200010577.hg.1	ZNF641	zinc finger protein 641	0.370453	0.0186195		TC1000008744.hg.1	TRIM8	tripartite motif containing 8	0.448425	0.00370784		TC1900009999.hg.1	IL12RB1	interleukin 12 receptor, beta 1	0.467212	0.00236993
TC1900009752.hg.1	PRDX2	peroxiredoxin 2	0.370353	0.0186537		TC1400009697.hg.1	NPC2	Niemann-Pick disease, type C2	0.448344	0.00371481		TC1000008728.hg.1	FBXL15	F-box and leucine-rich repeat protein 15	0.467211	0.00237
TC0300009131.hg.1	HPS3	Hermansky-Pudlak syndrome 3	0.370273	0.0186814		TC0100013723.hg.1	MRPS15	mitochondrial ribosomal protein S15	0.448297	0.00371883		TC1600011330.hg.1	ATP6V0C	ATPase, H+ transporting, lysosomal 16kDa, V0 subunit c	0.467039	0.00238002
TC1100010546.hg.1	COMMD9	COMM domain containing 9	0.370198	0.0187071		TC0100012376.hg.1	ZNF672	zinc finger protein 672	0.448218	0.00372568		TC0300010329.hg.1	NUP210	nucleoporin 210kDa	0.466824	0.00239256
TC1700012432.hg.1	HOXB3	homeobox B3	0.370181	0.0187129		TC1900009310.hg.1	MATK	megakaryocyte-associated tyrosine kinase	0.448204	0.00372685		TC0300013960.hg.1	HIGD1A	HIG1 hypoxia inducible domain family, member 1A	0.466801	0.00239388
TC0600011225.hg.1	HIST1H2AJ	histone cluster 1, H2aj	0.370162	0.0187194		TC0200016740.hg.1	ARL5A	ADP-ribosylation factor like GTPase 5A	0.448129	0.00373334		TC1700012054.hg.1	NPLOC4	NPL4 homolog, ubiquitin recognition factor	0.466686	0.00240065
TC1100009744.hg.1	DUSP8	dual specificity phosphatase 8	0.370075	0.0187494		TC1000012399.hg.1	ECHS1	enoyl-CoA hydratase, short chain, 1, mitochondrial	0.447865	0.00375625		TC0500011721.hg.1	REEP5	receptor accessory protein 5	0.466529	0.00240988
TC0100007832.hg.1	ZC3H12A	zinc finger CCCH-type containing 12A	0.370034	0.0187636		TC0400011920.hg.1	SLC7A11	solute carrier family 7 (anionic amino acid transporter light chain, xc- system), member 11	0.447799	0.00376193		TC1700009708.hg.1	PIK3R5	phosphoinositide-3-kinase, regulatory subunit 5	0.466459	0.002414
TC1700012414.hg.1	KRT31	keratin 31, type I	0.369986	0.0187803		TC1700008867.hg.1	SLC9A3R1	solute carrier family 9, subfamily A (NHE3, cation proton antiporter 3), member 3 regulator 1	0.447695	0.00377103		TC0700006634.hg.1	AIMP2	aminoacyl tRNA synthetase complex-interacting multifunctional protein 2	0.466421	0.00241626
TC0200012997.hg.1	TGFA	transforming growth factor alpha	0.369919	0.0188032		TC0300007435.hg.1	DOCK3	dedicator of cytokinesis 3	-0.447674	0.00377289		TC0900009908.hg.1	RPP25L	ribonuclease P/MRP 25kDa subunit-like	0.466374	0.00241901
TC0100007556.hg.1	PHACTR4	phosphatase and actin regulator 4	0.369826	0.0188356		TC1700011704.hg.1	CD300E	CD300e molecule	0.447641	0.00377571		TC0100017451.hg.1	TP53BP2	tumor protein p53 binding protein 2	0.466224	0.00242792
TC0700006634.hg.1	AIMP2	aminoacyl tRNA synthetase complex-interacting multifunctional protein 2	0.369818	0.0188384		TC0200014610.hg.1	NMI	N-myc (and STAT) interactor	0.447585	0.00378059		TC0600008073.hg.1	SRF	serum response factor	0.465963	0.00244343
TC0900012024.hg.1	CLIC3	chloride intracellular channel 3	0.369725	0.0188705		TC0X00007523.hg.1	EDA	ectodysplasin A	-0.447538	0.00378475		TC1900006727.hg.1	UHRF1	ubiquitin-like with PHD and ring finger domains 1	0.465825	0.00245166
TC1900010089.hg.1	ZNF682	zinc finger protein 682	-0.369696	0.0188807		TC0300012670.hg.1	ATR	ATR serine/threonine kinase	0.447524	0.00378597		TC1700008152.hg.1	SNX11	sorting nexin 11	0.46543	0.00247538
TC1600007963.hg.1	MT1DP	metallothionein 1D, pseudogene (functional)	0.369611	0.0189101		TC0200014845.hg.1	SPC25	SPC25, NDC80 kinetochore complex component	0.44744	0.00379331		TC0500012938.hg.1	CLTB	clathrin, light chain B	0.465317	0.00248221
TC1900006621.hg.1	S1PR4	sphingosine-1-phosphate receptor 4	0.369567	0.0189253		TC0200009829.hg.1	GCA	grancalcin, EF-hand calcium binding protein	0.447211	0.00381345		TC2000009116.hg.1	MAFB	v-maf avian musculoaponeurotic fibrosarcoma oncogene homolog B	0.465297	0.00248346
TC1400010596.hg.1	PSMA6	proteasome subunit alpha 6	0.369538	0.0189354		TC1500007699.hg.1	KIF23	kinesin family member 23	0.446969	0.00383482		TC1900009648.hg.1	TMED1	transmembrane p24 trafficking protein 1	0.465255	0.00248598
TC0900008860.hg.1	SLC27A4	solute carrier family 27 (fatty acid transporter), member 4	0.369524	0.0189403		TC0500008921.hg.1	NDFIP1	Nedd4 family interacting protein 1	-0.446769	0.00385252		TC1600007141.hg.1	LOC81691	exonuclease NEF-sp	0.465235	0.00248721
TC0600007480.hg.1	HLA-F	major histocompatibility complex, class I, F	0.369461	0.0189622		TC0600007636.hg.1	RNF5	ring finger protein 5, E3 ubiquitin protein ligase	0.446712	0.00385755		TC1900006645.hg.1	HMG20B	high mobility group 20B	0.465082	0.00249646
TC0100017079.hg.1	SLC41A1	solute carrier family 41 (magnesium transporter), member 1	0.369311	0.0190145		TC0700011166.hg.1	CHCHD2	coiled-coil-helix-coiled-coil-helix domain containing 2	0.446628	0.003865		TC0800007018.hg.1	R3HCC1	R3H domain and coiled-coil containing 1	0.465023	0.00250003
TC0100011873.hg.1	RNF187	ring finger protein 187	0.369288	0.0190224		TC0400008030.hg.1	ARHGAP24	Rho GTPase activating protein 24	0.446578	0.00386947		TC1700012484.hg.1	PYCR1	pyrroline-5-carboxylate reductase 1	0.464826	0.00251208
TC1700011736.hg.1	NT5C	5, 3-nucleotidase, cytosolic	0.369265	0.0190304		TC0600007613.hg.1	HSPA1A	heat shock 70kDa protein 1A	0.44653	0.00387381		TC0100009394.hg.1	CD53	CD53 molecule	0.464662	0.0025221
TC0100009937.hg.1	C1orf56	chromosome 1 open reading frame 56	0.369196	0.0190547		TC0200008260.hg.1	VAMP8	vesicle associated membrane protein 8	0.446185	0.00390468		TC0400010033.hg.1	WDR1	WD repeat domain 1	0.464479	0.00253332
TC2000010026.hg.1	TMEM189	transmembrane protein 189	0.369098	0.019089		TC2200008832.hg.1	DESI1	desumoylating isopeptidase 1	0.446135	0.0039092		TC1100006547.hg.1	MRPL23	mitochondrial ribosomal protein L23	0.464438	0.0025359
TC2000008802.hg.1	DEFB116	defensin, beta 116	0.369083	0.0190943		TC1000012235.hg.1	MKI67	marker of proliferation Ki-67	0.445997	0.00392156		TC0X00007923.hg.1	CSTF2	cleavage stimulation factor, 3 pre-RNA, subunit 2	0.464411	0.00253753
TC0500012497.hg.1	TNIP1	TNFAIP3 interacting protein 1	0.369006	0.019121		TC0100010362.hg.1	HSPA7	heat shock 70kDa protein 7 (HSP70B)	0.445976	0.00392349		TC0500010197.hg.1	ZNF622	zinc finger protein 622	0.464323	0.00254294
TC0X00008495.hg.1	FAM127A	family with sequence similarity 127, member A	0.368932	0.019147		TC0300007432.hg.1	MAPKAPK3	mitogen-activated protein kinase-activated protein kinase 3	0.44594	0.00392674		TC1600009737.hg.1	GGA2	golgi-associated, gamma adaptin ear containing, ARF binding protein 2	0.464114	0.00255589
TC0X00008002.hg.1	NGFRAP1	nerve growth factor receptor (TNFRSF16) associated protein 1	-0.368867	0.0191698		TC1400008746.hg.1	TINF2	TERF1 (TRF1)-interacting nuclear factor 2	0.445405	0.00397527		TC1200007706.hg.1	MFSD5	major facilitator superfamily domain containing 5	0.46402	0.00256173
TC1200010946.hg.1	NEMP1	nuclear envelope integral membrane protein 1	-0.368812	0.0191892		TC2200007138.hg.1	FBXO7	F-box protein 7	0.445344	0.00398091		TC1100010418.hg.1	KIF18A	kinesin family member 18A	0.463765	0.00257761
TSUnmapped00000270.hg.1	TRAPPC4	trafficking protein particle complex 4	0.368777	0.0192016		TC0600013542.hg.1	ULBP3	UL16 binding protein 3	0.445249	0.00398959		TC0200013323.hg.1	CD8A	CD8a molecule	0.463715	0.00258075
TC0400009919.hg.1	MRFAP1L1	Morf4 family associated protein 1-like 1	0.368703	0.0192277		TC0600014196.hg.1	SNX9	sorting nexin 9	-0.445122	0.00400119		TSUnmapped00000494.hg.1	ZDHHC3	zinc finger, DHHC-type containing 3	0.463508	0.00259372
TC1700007658.hg.1	AATF	apoptosis antagonizing transcription factor	0.36856	0.0192778		TC1500008984.hg.1	NOP10	NOP10 ribonucleoprotein	0.445096	0.00400357		TC0X00010799.hg.1	ELF4	E74-like factor 4 (ets domain transcription factor)	0.46348	0.00259548
TC0800011105.hg.1	TRIQK	triple QxxK/R motif containing	-0.368477	0.0193075		TC1900010782.hg.1	ATP1A3	ATPase, Na+/K+ transporting, alpha 3 polypeptide	0.445093	0.00400391		TC1900011007.hg.1	AP2S1	adaptor-related protein complex 2 sigma 1 subunit	0.463418	0.00259937
TC2000009673.hg.1	SYCP2	synaptonemal complex protein 2	0.368453	0.0193157		TC2000008029.hg.1	MRGBP	MRG/MORF4L binding protein	0.444956	0.00401645		TC1200010842.hg.1	PPP1R1A	protein phosphatase 1, regulatory (inhibitor) subunit 1A	0.463389	0.00260123
TC1100013061.hg.1	NADSYN1	NAD synthetase 1	0.368433	0.0193229		TC0200009813.hg.1	PSMD14	proteasome 26S subunit, non-ATPase 14	0.444902	0.0040215		TC2200007138.hg.1	FBXO7	F-box protein 7	0.463351	0.00260364
TC0200009167.hg.1	CNTNAP5	contactin associated protein-like 5	-0.368425	0.0193259		TSUnmapped00000293.hg.1	RCC2	regulator of chromosome condensation 2	0.44431	0.00407634		TC1200012718.hg.1	PSMD9	proteasome 26S subunit, non-ATPase 9	0.463297	0.00260705
TC0900011284.hg.1	AKNA	AT-hook transcription factor	0.368107	0.0194384		TC1700012191.hg.1	CD68	CD68 molecule	0.44419	0.00408754		TC1900011931.hg.1	SYNE4	spectrin repeat containing, nuclear envelope family member 4	-0.463102	0.00261933
TC0500013416.hg.1	MXD3	MAX dimerization protein 3	0.367918	0.0195058		TC0600012036.hg.1	IL17F	interleukin 17F	0.444045	0.00410117		TC1500010655.hg.1	CHSY1	chondroitin sulfate synthase 1	0.463061	0.00262198
TC1100010929.hg.1	OR10Q1	olfactory receptor, family 10, subfamily Q, member 1	0.367781	0.0195546		TC1600009247.hg.1	GLYR1	glyoxylate reductase 1 homolog (Arabidopsis)	0.443874	0.00411723		TC0200016485.hg.1	LINC00152	long intergenic non-protein coding RNA 152	0.462999	0.0026259
TC0200009978.hg.1	PDK1	pyruvate dehydrogenase kinase, isozyme 1	-0.367756	0.0195635		TC0300008514.hg.1	NDUFB4	NADH dehydrogenase (ubiquinone) 1 beta subcomplex, 4, 15kDa	0.44379	0.00412509		TC0400009519.hg.1	SNX25	sorting nexin 25	0.462815	0.00263758
TC1500009120.hg.1	RMDN3	regulator of microtubule dynamics 3	0.367742	0.0195685		TC0100015701.hg.1	HIST2H3A	histone cluster 2, H3a	0.443568	0.00414609		TC0100009658.hg.1	SRGAP2C	SLIT-ROBO Rho GTPase activating protein 2C	0.462742	0.00264229
TC1800006589.hg.1	PTPRM	protein tyrosine phosphatase, receptor type, M	0.367705	0.0195819		TC1600010665.hg.1	DPEP2	dipeptidase 2	-0.443512	0.00415141		TC1100011258.hg.1	FIBP	fibroblast growth factor (acidic) intracellular binding protein	0.462672	0.00264676
TC0X00008415.hg.1	ARHGAP36	Rho GTPase activating protein 36	0.367668	0.019595		TC0200008870.hg.1	BCL2L11	BCL2-like 11 (apoptosis facilitator)	0.44344	0.00415821		TC0200011106.hg.1	EIF4E2	eukaryotic translation initiation factor 4E family member 2	0.462659	0.00264754
TC0200009431.hg.1	RAB3GAP1	RAB3 GTPase activating protein subunit 1 (catalytic)	-0.367405	0.0196891		TC0800007018.hg.1	R3HCC1	R3H domain and coiled-coil containing 1	0.443385	0.00416349		TSUnmapped00000258.hg.1	SURF4	surfeit 4	0.462579	0.00265269
TC1600009362.hg.1	EMP2	epithelial membrane protein 2	0.367372	0.019701		TC2200006955.hg.1	CRYBA4	crystallin beta A4	0.443316	0.00417002		TC0600009980.hg.1	ZDHHC14	zinc finger, DHHC-type containing 14	0.462257	0.00267339
TC2000009602.hg.1	ZBP1	Z-DNA binding protein 1	0.367343	0.0197114		TC2000009903.hg.1	HM13	histocompatibility (minor) 13	0.443298	0.00417177		TC0900011979.hg.1	INPP5E	inositol polyphosphate-5-phosphatase E	0.462198	0.00267721
TC0500008653.hg.1	UQCRQ	ubiquinol-cytochrome c reductase complex III subunit VII	0.367218	0.0197567		TC0900009825.hg.1	DDX58	DEAD (Asp-Glu-Ala-Asp) box polypeptide 58	0.44329	0.00417246		TC1200006629.hg.1	GAPDH	glyceraldehyde-3-phosphate dehydrogenase	0.462037	0.00268764
TC0500008437.hg.1	TNFAIP8	tumor necrosis factor, alpha-induced protein 8	-0.367059	0.0198139		TC0100007442.hg.1	ZNF593	zinc finger protein 593	0.443075	0.00419304		TC0800010154.hg.1	LSM1	LSM1 homolog, mRNA degradation associated	0.461945	0.00269361
TC0600009333.hg.1	SMPDL3A	sphingomyelin phosphodiesterase, acid-like 3A	-0.366935	0.0198586		TC0600011583.hg.1	C6orf1	chromosome 6 open reading frame 1	0.443035	0.00419685		TC0700007198.hg.1	ANLN	anillin actin binding protein	0.461806	0.00270267
TC0100018433.hg.1	RRAGC	Ras-related GTP binding C	0.366912	0.019867		TC1200010835.hg.1	NFE2	nuclear factor, erythroid 2	0.44294	0.00420598		TC0X00009160.hg.1	RBBP7	retinoblastoma binding protein 7	0.461689	0.00271024
TC0300014034.hg.1	COX17	COX17 cytochrome c oxidase copper chaperone	0.366816	0.0199019		TC0300010943.hg.1	CCR1	chemokine (C-C motif) receptor 1	0.442813	0.00421815		TC1200012716.hg.1	COX6A1	cytochrome c oxidase subunit VIa polypeptide 1	0.461652	0.00271266
TC0100017834.hg.1	GNG4	guanine nucleotide binding protein (G protein), gamma 4	0.366746	0.0199273		TC2200008589.hg.1	APOL4	apolipoprotein L, 4	0.442698	0.00422923		TC1100013190.hg.1	CFL1	cofilin 1 (non-muscle)	0.461504	0.00272237
TC2200008609.hg.1	TXN2	thioredoxin 2	0.366744	0.0199279		TC0600011463.hg.1	NEU1	sialidase 1 (lysosomal sialidase)	0.442697	0.00422926		TC1100009234.hg.1	TRAPPC4	trafficking protein particle complex 4	0.461481	0.00272388
TC1700006654.hg.1	RNF167	ring finger protein 167	0.366728	0.0199336		TC1000011592.hg.1	COX15	cytochrome c oxidase assembly homolog 15 (yeast)	0.442679	0.004231		TC1100009740.hg.1	MOB2	MOB kinase activator 2	0.461415	0.0027282
TC0600012315.hg.1	COX7A2	cytochrome c oxidase subunit VIIa polypeptide 2 (liver)	0.36667	0.0199547		TC0900009932.hg.1	STOML2	stomatin (EPB72)-like 2	0.442439	0.0042542		TC2000009916.hg.1	TGIF2-C20orf24	TGIF2-C20orf24 readthrough	0.461214	0.00274148
TC0700010558.hg.1	HOXA2	homeobox A2	0.366387	0.0200579		TC0700013612.hg.1	NDUFA5	NADH dehydrogenase (ubiquinone) 1 alpha subcomplex, 5	0.44234	0.00426383		TC0500013106.hg.1	MGAT1	mannosyl (alpha-1,3-)-glycoprotein beta-1,2-N-acetylglucosaminyltransferase	0.461124	0.00274739
TC0100013718.hg.1	LSM10	LSM10, U7 small nuclear RNA associated	0.366386	0.0200582		TC0800012385.hg.1	SOX7	SRY box 7	0.442313	0.00426637		TC1700011032.hg.1	GNGT2	guanine nucleotide binding protein (G protein), gamma transducing activity polypeptide 2	0.460947	0.00275911
TC0100018506.hg.1	YY1AP1	YY1 associated protein 1	0.366368	0.0200647		TC1500010864.hg.1	GATM	glycine amidinotransferase (L-arginine:glycine amidinotransferase)	-0.442186	0.00427873		TC1200009137.hg.1	MLEC	malectin	0.460714	0.00277463
TC0200010480.hg.1	NOP58	NOP58 ribonucleoprotein	-0.36629	0.0200932		TC0100016263.hg.1	TMCO1	transmembrane and coiled-coil domains 1	0.442113	0.0042859		TC0800008120.hg.1	LRRCC1	leucine rich repeat and coiled-coil centrosomal protein 1	0.460627	0.00278039
TC0300011378.hg.1	THOC7	THO complex 7	0.36598	0.0202069		TC1000011070.hg.1	DUPD1	dual specificity phosphatase and pro isomerase domain containing 1	0.442106	0.00428658		TC2200007662.hg.1	GTSE1	G-2 and S-phase expressed 1	0.460608	0.00278168
TC0100015805.hg.1	CELF3	CUGBP, Elav-like family member 3	0.365883	0.0202425		TC0900011220.hg.1	SUSD1	sushi domain containing 1	0.441976	0.00429925		TC1400008588.hg.1	TEP1	telomerase-associated protein 1	0.460481	0.00279021
TC1700009498.hg.1	ATP2A3	ATPase, Ca++ transporting, ubiquitous	0.36577	0.0202841		TC2000010025.hg.1	UBE2V1	ubiquitin conjugating enzyme E2 variant 1	0.441962	0.0043006		TC1600007440.hg.1	ALDOA	aldolase A, fructose-bisphosphate	0.460365	0.00279793
TC1500007333.hg.1	TCF12	transcription factor 12	0.365629	0.0203361		TC1400007584.hg.1	TTC9	tetratricopeptide repeat domain 9	-0.441919	0.00430476		TC0300013906.hg.1	KCNMB2	potassium channel subfamily M regulatory beta subunit 2	0.46032	0.002801
TC0800007945.hg.1	KCNB2	potassium channel, voltage gated Shab related subfamily B, member 2	0.365614	0.0203416		TC0800008370.hg.1	POLR2K	polymerase (RNA) II (DNA directed) polypeptide K, 7.0kDa	0.441672	0.00432898		TC0200016115.hg.1	ARL4C	ADP-ribosylation factor like GTPase 4C	0.460226	0.00280731
TC1900011976.hg.1	ZNF285	zinc finger protein 285	-0.365613	0.0203418		TC0600014086.hg.1	ZNF391	zinc finger protein 391	-0.441616	0.00433453		TC1200009621.hg.1	FOXM1	forkhead box M1	0.460171	0.002811
TC0600009623.hg.1	ECT2L	epithelial cell transforming 2 like	-0.365309	0.0204544		TC1800008387.hg.1	DSC1	desmocollin 1	-0.441573	0.00433873		TC2100007355.hg.1	PFKL	phosphofructokinase, liver	0.460114	0.00281483
TC1600007961.hg.1	MT1JP	metallothionein 1J, pseudogene	0.365238	0.0204808		TC0900009307.hg.1	ARRDC1	arrestin domain containing 1	0.441334	0.00436239		TC0100008146.hg.1	LURAP1	leucine rich adaptor protein 1	0.46009	0.00281648
TC1900009648.hg.1	TMED1	transmembrane p24 trafficking protein 1	0.365059	0.0205473		TC2100008496.hg.1	SLC5A3	solute carrier family 5 (sodium/myo-inositol cotransporter), member 3	0.44115	0.00438059		TC1600007958.hg.1	MT1L	metallothionein 1L (gene/pseudogene)	0.459846	0.00283303
TC0100018510.hg.1	GLMP	glycosylated lysosomal membrane protein	0.365058	0.0205478		TC1500008008.hg.1	KIAA1024	KIAA1024	0.44112	0.00438356		TC1200007832.hg.1	NABP2	nucleic acid binding protein 2	0.459834	0.00283384
TC0100014065.hg.1	EFCAB14	EF-hand calcium binding domain 14	0.365028	0.0205587		TC2000009013.hg.1	SLA2	Src-like-adaptor 2	0.440786	0.00441691		TC0100012376.hg.1	ZNF672	zinc finger protein 672	0.459806	0.0028357
TC0900008933.hg.1	TOR1B	torsin family 1, member B (torsin B)	0.364977	0.0205778		TC0100008536.hg.1	INADL	InaD-like (Drosophila)	-0.440775	0.00441798		TC1400010576.hg.1	PABPN1	poly(A) binding protein, nuclear 1	0.459799	0.00283618
TC0X00008080.hg.1	VSIG1	V-set and immunoglobulin domain containing 1	-0.364968	0.020581		TC1200012642.hg.1	BLOC1S1-RDH5	BLOC1S1-RDH5 readthrough	0.440754	0.00442015		TC0500011260.hg.1	SERINC5	serine incorporator 5	-0.459797	0.0028363
TC0400009818.hg.1	LRPAP1	LDL receptor related protein associated protein 1	0.364912	0.0206021		TC1900009254.hg.1	SGTA	small glutamine-rich tetratricopeptide repeat (TPR)-containing, alpha	0.440543	0.0044413		TC1500010020.hg.1	UBL7	ubiquitin-like 7	0.459758	0.00283899
TC1100007630.hg.1	OR5T3	olfactory receptor, family 5, subfamily T, member 3	0.364864	0.02062		TC0100016891.hg.1	KIF14	kinesin family member 14	0.440477	0.00444789		TC0700010556.hg.1	HOXA1	homeobox A1	0.459641	0.00284698
TC0300010209.hg.1	TADA3	transcriptional adaptor 3	0.364857	0.0206225		TC0X00006631.hg.1	TMSB4X	thymosin beta 4, X-linked	0.440386	0.00445703		TC1600009162.hg.1	HCFC1R1	host cell factor C1 regulator 1 (XPO1 dependent)	0.459403	0.00286323
TC0100011282.hg.1	SOX13	SRY box 13	0.364775	0.0206533		TC1600011472.hg.1	NMRAL1	NmrA-like family domain containing 1	0.440374	0.00445829		TC0400011677.hg.1	TRAM1L1	translocation associated membrane protein 1-like 1	0.459379	0.00286487
TC1100007445.hg.1	CREB3L1	cAMP responsive element binding protein 3-like 1	0.364751	0.0206621		TC1200009972.hg.1	GPR19	G protein-coupled receptor 19	0.440327	0.004463		TC0600012036.hg.1	IL17F	interleukin 17F	0.459288	0.00287108
TC0200013669.hg.1	RFX8	RFX family member 8, lacking RFX DNA binding domain	0.364702	0.0206806		TC1500006951.hg.1	KNSTRN	kinetochore-localized astrin/SPAG5 binding protein	0.440243	0.00447149		TC0700013467.hg.1	ADCK2	aarF domain containing kinase 2	0.459285	0.00287129
TC1900010286.hg.1	UQCRFS1	ubiquinol-cytochrome c reductase, Rieske iron-sulfur polypeptide 1	0.364614	0.0207134		TC0400011705.hg.1	C4orf3	chromosome 4 open reading frame 3	0.440089	0.00448706		TC1700006592.hg.1	GSG2	germ cell associated 2 (haspin)	0.459201	0.0028771
TC2000008669.hg.1	CST11	cystatin 11	0.364511	0.020752		TC1200012308.hg.1	NCOR2	nuclear receptor corepressor 2	0.440055	0.00449055		TC0600011560.hg.1	UQCC2	ubiquinol-cytochrome c reductase complex assembly factor 2	0.459057	0.002887
TC0100018463.hg.1	RHOC	ras homolog family member C	0.364462	0.0207704		TC1600007141.hg.1	LOC81691	exonuclease NEF-sp	0.440038	0.00449226		TC0400011040.hg.1	RCHY1	ring finger and CHY zinc finger domain containing 1, E3 ubiquitin protein ligase	0.459022	0.00288943
TC0600011697.hg.1	CCDC167	coiled-coil domain containing 167	0.364428	0.0207835		TC1800006834.hg.1	SNRPD1	small nuclear ribonucleoprotein D1 polypeptide	0.439893	0.00450707		TSUnmapped00000293.hg.1	RCC2	regulator of chromosome condensation 2	0.458707	0.00291126
TC1700010960.hg.1	MRPL10	mitochondrial ribosomal protein L10	0.364318	0.0208248		TC1200009547.hg.1	SLC6A13	solute carrier family 6 (neurotransmitter transporter), member 13	-0.439614	0.00453554		TC0100011527.hg.1	NENF	neudesin neurotrophic factor	0.458316	0.00293857
TC0800008715.hg.1	ZHX2	zinc fingers and homeoboxes 2	0.364309	0.0208281		TC1600011407.hg.1	CMTM1	CKLF-like MARVEL transmembrane domain containing 1	0.439256	0.0045723		TC1200010616.hg.1	TUBA1B	tubulin, alpha 1b	0.458196	0.00294701
TC1500007802.hg.1	GOLGA6B	golgin A6 family, member B	0.364268	0.0208436		TC2100008385.hg.1	SUMO3	small ubiquitin-like modifier 3	0.439103	0.00458806		TC0600010757.hg.1	SLC35B3	solute carrier family 35 (adenosine 3-phospho 5-phosphosulfate transporter), member B3	0.458122	0.00295218
TC1500007116.hg.1	SLC28A2	solute carrier family 28 (concentrative nucleoside transporter), member 2	0.364236	0.0208556		TC0200014303.hg.1	WTH3DI	RAB6C-like	0.43902	0.00459662		TC1700007974.hg.1	NAGS	N-acetylglutamate synthase	0.457914	0.00296687
TC2000008721.hg.1	APMAP	adipocyte plasma membrane associated protein	0.364227	0.0208591		TC1700012349.hg.1	NAA38	N(alpha)-acetyltransferase 38, NatC auxiliary subunit	0.438691	0.00463083		TC1400008921.hg.1	BAZ1A	bromodomain adjacent to zinc finger domain 1A	0.457768	0.00297722
TC1100008133.hg.1	TBC1D10C	TBC1 domain family, member 10C	0.364113	0.020902		TC1000009508.hg.1	TUBB8	tubulin, beta 8 class VIII	0.438545	0.00464609		TC0X00008344.hg.1	SH2D1A	SH2 domain containing 1A	0.457746	0.00297877
TC0100016903.hg.1	TMEM9	transmembrane protein 9	0.364077	0.0209156		TC0400008287.hg.1	CISD2	CDGSH iron sulfur domain 2	0.438464	0.00465454		TC0200016607.hg.1	UBE2F	ubiquitin-conjugating enzyme E2F (putative)	0.457689	0.00298282
TC1900010792.hg.1	DEDD2	death effector domain containing 2	0.364064	0.0209207		TC1800006508.hg.1	MYL12B	myosin light chain 12B	0.438424	0.0046588		TC1700012409.hg.1	KRTAP4-4	keratin associated protein 4-4	0.457622	0.00298755
TSUnmapped00000384.hg.1	ZNF546	zinc finger protein 546	-0.36402	0.0209373		TC0200015771.hg.1	TUBA4A	tubulin, alpha 4a	0.438347	0.00466679		TC0200011686.hg.1	ITGB1BP1	integrin beta 1 binding protein 1	0.457557	0.00299223
TC0200008870.hg.1	BCL2L11	BCL2-like 11 (apoptosis facilitator)	0.36395	0.0209636		TC0900010028.hg.1	RAB1C	RAB1C, member RAS oncogene family pseudogene	0.438308	0.00467091		TC0200012252.hg.1	STRN	striatin, calmodulin binding protein	0.457555	0.00299233
TC1900009517.hg.1	FBN3	fibrillin 3	0.363874	0.0209924		TC0100018511.hg.1	C1orf61	chromosome 1 open reading frame 61	0.43819	0.00468328		TC0600007650.hg.1	HLA-DRA	major histocompatibility complex, class II, DR alpha	0.457551	0.0029926
TC1100008985.hg.1	ATM	ATM serine/threonine kinase	-0.363634	0.0210837		TC1300008144.hg.1	TFDP1	transcription factor Dp-1	0.438036	0.00469954		TC0500007668.hg.1	CDK7	cyclin-dependent kinase 7	0.457544	0.00299311
TC1100006698.hg.1	OR52B6	olfactory receptor, family 52, subfamily B, member 6	-0.363561	0.0211113		TC0600011678.hg.1	MTCH1	mitochondrial carrier 1	0.438006	0.00470269		TC0500011228.hg.1	ARSB	arylsulfatase B	0.457427	0.00300147
TC0100010148.hg.1	LAMTOR2	late endosomal/lysosomal adaptor, MAPK and MTOR activator 2	0.363451	0.0211532		TSUnmapped00000106.hg.1	LRP6	LDL receptor related protein 6	-0.437953	0.00470835		TC1000010117.hg.1	ACBD5	acyl-CoA binding domain containing 5	0.457313	0.0030096
TC1900011774.hg.1	EMP3	epithelial membrane protein 3	0.363344	0.021194		TC0400008348.hg.1	HADH	hydroxyacyl-CoA dehydrogenase	0.43786	0.00471816		TC1900009588.hg.1	ZNF121	zinc finger protein 121	-0.457168	0.00302
TC0500007075.hg.1	SUB1	SUB1 homolog, transcriptional regulator	0.363319	0.0212038		TC0100013000.hg.1	CASP9	caspase 9	0.43782	0.00472247		TC1100006731.hg.1	ILK	integrin linked kinase	0.457165	0.00302023
TC1100006441.hg.1	PSMD13	proteasome 26S subunit, non-ATPase 13	0.363314	0.0212056		TC0100007841.hg.1	CDCA8	cell division cycle associated 8	0.437773	0.00472739		TC1200008629.hg.1	DRAM1	DNA-damage regulated autophagy modulator 1	0.456873	0.00304124
TC1100009896.hg.1	OR51S1	olfactory receptor, family 51, subfamily S, member 1	0.363222	0.0212407		TC1700010630.hg.1	CCR7	chemokine (C-C motif) receptor 7	-0.437767	0.00472802		TC1500008286.hg.1	ZNF710	zinc finger protein 710	0.456833	0.00304415
TC1500006962.hg.1	RPUSD2	RNA pseudouridylate synthase domain containing 2	0.363136	0.0212736		TC0200014995.hg.1	WIPF1	WAS/WASL interacting protein family, member 1	0.437695	0.00473568		TC0600011478.hg.1	FKBPL	FK506 binding protein like	0.456826	0.00304465
TC0500011648.hg.1	EFNA5	ephrin-A5	0.36308	0.0212954		TC0300011038.hg.1	SLC25A20	solute carrier family 25 (carnitine/acylcarnitine translocase), member 20	0.437679	0.0047374		TC1200009735.hg.1	MRPL51	mitochondrial ribosomal protein L51	0.456763	0.00304919
TC1400008638.hg.1	OR10G3	olfactory receptor, family 10, subfamily G, member 3	0.363051	0.0213065		TC1900011940.hg.1	ECH1	enoyl-CoA hydratase 1, peroxisomal	0.437653	0.0047402		TC0100016156.hg.1	ARHGAP30	Rho GTPase activating protein 30	0.456718	0.00305251
TC1200009814.hg.1	FAM90A1	family with sequence similarity 90, member A1	0.363009	0.0213224		TC0700010751.hg.1	AOAH	acyloxyacyl hydrolase (neutrophil)	0.437598	0.00474605		TC0400012618.hg.1	CASP3	caspase 3	0.456629	0.00305892
TC0200016590.hg.1	C2orf47	chromosome 2 open reading frame 47	0.362987	0.021331		TC1100008005.hg.1	CAPN1	calpain 1, (mu/I) large subunit	0.437434	0.00476355		TSUnmapped00000336.hg.1	RCC2	regulator of chromosome condensation 2	0.456544	0.00306513
TC0500012938.hg.1	CLTB	clathrin, light chain B	0.362982	0.021333		TC0600008127.hg.1	SLC29A1	solute carrier family 29 (equilibrative nucleoside transporter), member 1	0.437322	0.00477545		TC0X00007507.hg.1	EFNB1	ephrin-B1	0.4565	0.00306827
TC1300006729.hg.1	POMP	proteasome maturation protein	0.362968	0.0213382		TC0600008972.hg.1	PRDM1	PR domain containing 1, with ZNF domain	0.436948	0.00481561		TC1500008978.hg.1	EMC7	ER membrane protein complex subunit 7	0.456369	0.00307789
TC0900007994.hg.1	PHF2	PHD finger protein 2	0.362841	0.0213872		TC0600008102.hg.1	MAD2L1BP	MAD2L1 binding protein	0.436898	0.00482111		TC0700011969.hg.1	MCM7	minichromosome maintenance complex component 7	0.456263	0.00308559
TC0500006744.hg.1	ROPN1L	rhophilin associated tail protein 1-like	0.362828	0.0213921		TC0800007316.hg.1	EIF4EBP1	eukaryotic translation initiation factor 4E binding protein 1	0.436885	0.00482241		TC1100011404.hg.1	MRPL21	mitochondrial ribosomal protein L21	0.456214	0.00308916
TC1600011553.hg.1	PSMB10	proteasome subunit beta 10	0.362676	0.0214507		TC1200011645.hg.1	SLC9A7P1	solute carrier family 9, subfamily A (NHE7, cation proton antiporter 7), member 7 pseudogene 1	0.436759	0.00483613		TC0900009247.hg.1	C8G	complement component 8, gamma polypeptide	0.456	0.00310491
TC0100011527.hg.1	NENF	neudesin neurotrophic factor	0.362599	0.0214805		TC1700010851.hg.1	KIF18B	kinesin family member 18B	0.436758	0.00483624		TC1500007333.hg.1	TCF12	transcription factor 12	0.455972	0.00310697
TC1600009137.hg.1	TCEB2	transcription elongation factor B (SIII), polypeptide 2 (18kDa, elongin B)	0.362597	0.0214813		TC0100013073.hg.1	SDHB	succinate dehydrogenase complex subunit B, iron sulfur (Ip)	0.436718	0.00484057		TC0100014855.hg.1	GBP4	guanylate binding protein 4	0.455932	0.00310994
TC0400009694.hg.1	ATP5I	ATP synthase, H+ transporting, mitochondrial Fo complex subunit E	0.362588	0.0214847		TC1600010859.hg.1	MLKL	mixed lineage kinase domain-like	0.436656	0.00484723		TC0600011536.hg.1	TAPBP	TAP binding protein (tapasin)	0.455655	0.00313036
TC0600007268.hg.1	HIST1H4C	histone cluster 1, H4c	0.362568	0.0214925		TC1100006547.hg.1	MRPL23	mitochondrial ribosomal protein L23	0.436509	0.00486318		TC1100008005.hg.1	CAPN1	calpain 1, (mu/I) large subunit	0.455639	0.00313152
TC0300013949.hg.1	SATB1	SATB homeobox 1	-0.362514	0.0215132		TC1600011551.hg.1	TK2	thymidine kinase 2, mitochondrial	0.43648	0.00486635		TC0300012029.hg.1	NAA50	N(alpha)-acetyltransferase 50, NatE catalytic subunit	0.455488	0.00314277
TC1400009978.hg.1	GPR68	G protein-coupled receptor 68	0.362511	0.0215146		TC0100014855.hg.1	GBP4	guanylate binding protein 4	0.436474	0.00486697		TC1400007300.hg.1	PSMA3	proteasome subunit alpha 3	0.455359	0.00315239
TC1100010410.hg.1	BDNF	brain-derived neurotrophic factor	0.362488	0.0215232		TSUnmapped00000111.hg.1	RPS6KA1	ribosomal protein S6 kinase, 90kDa, polypeptide 1	0.435783	0.00494276		TC1900007871.hg.1	COX6B1	cytochrome c oxidase subunit VIb polypeptide 1 (ubiquitous)	0.455357	0.00315255
TC1600008005.hg.1	ADGRG1	adhesion G protein-coupled receptor G1	0.362444	0.0215403		TC2000008802.hg.1	DEFB116	defensin, beta 116	0.435777	0.0049434		TC1100013005.hg.1	ZFP91	ZFP91 zinc finger protein	0.455332	0.00315437
TC0600012199.hg.1	EYS	eyes shut homolog (Drosophila)	0.362363	0.0215718		TC0800008120.hg.1	LRRCC1	leucine rich repeat and coiled-coil centrosomal protein 1	0.435633	0.00495925		TC0200010796.hg.1	CTDSP1	CTD small phosphatase 1	0.455257	0.00315996
TC0500007452.hg.1	MAP3K1	mitogen-activated protein kinase kinase kinase 1, E3 ubiquitin protein ligase	-0.362341	0.0215803		TC0200008924.hg.1	CHCHD5	coiled-coil-helix-coiled-coil-helix domain containing 5	0.435573	0.00496595		TC0X00011181.hg.1	HCFC1	host cell factor C1	0.455153	0.00316779
TC1700008135.hg.1	TBX21	T-box 21	0.362319	0.021589		TC0600007657.hg.1	HLA-DQA1	major histocompatibility complex, class II, DQ alpha 1	0.43557	0.0049663		TC1900009368.hg.1	TICAM1	toll-like receptor adaptor molecule 1	0.455074	0.00317366
TC1600011221.hg.1	MVD	mevalonate (diphospho) decarboxylase	0.362192	0.0216381		TC1900009439.hg.1	CD70	CD70 molecule	0.43554	0.0049696		TC1000008048.hg.1	ZSWIM8	zinc finger, SWIM-type containing 8	0.454822	0.0031926
TC0100018498.hg.1	KRTCAP2	keratinocyte associated protein 2	0.362184	0.0216411		TC0300010424.hg.1	DPH3	diphthamide biosynthesis 3	0.43539	0.00498622		TC0600007825.hg.1	MAPK14	mitogen-activated protein kinase 14	0.454808	0.00319369
TC1600007112.hg.1	CCP110	centriolar coiled coil protein 110kDa	0.362174	0.0216454		TC0X00008759.hg.1	NSDHL	NAD(P) dependent steroid dehydrogenase-like	0.435318	0.00499421		TC0300010908.hg.1	ZDHHC3	zinc finger, DHHC-type containing 3	0.45479	0.00319503
TC1500009782.hg.1	PDCD7	programmed cell death 7	0.362049	0.0216937		TC2000007503.hg.1	UBE2C	ubiquitin-conjugating enzyme E2C	0.435055	0.00502359		TC1900008384.hg.1	CALM3	calmodulin 3 (phosphorylase kinase, delta)	0.454772	0.00319637
TC0600009568.hg.1	SLC35D3	solute carrier family 35, member D3	0.362038	0.021698		TC0500008653.hg.1	UQCRQ	ubiquinol-cytochrome c reductase complex III subunit VII	0.434996	0.00503017		TC1100009248.hg.1	RNF26	ring finger protein 26	0.454726	0.00319988
TC1100011404.hg.1	MRPL21	mitochondrial ribosomal protein L21	0.362037	0.0216986		TC1700006660.hg.1	KIF1C	kinesin family member 1C	0.434972	0.00503289		TC1100008651.hg.1	TMEM126B	transmembrane protein 126B	0.454466	0.00321957
TC0500009852.hg.1	TERT	telomerase reverse transcriptase	0.362028	0.0217019		TC0100015588.hg.1	RNF115	ring finger protein 115	0.434724	0.00506071		TC0400008551.hg.1	SYNPO2	synaptopodin 2	0.454465	0.00321963
TC0600008262.hg.1	TMEM14A	transmembrane protein 14A	0.361821	0.0217827		TC0200016369.hg.1	DTYMK	deoxythymidylate kinase	0.434617	0.00507276		TC1500009952.hg.1	PKM	pyruvate kinase, muscle	0.454445	0.00322111
TC0100012272.hg.1	CNST	consortin, connexin sorting protein	-0.361809	0.0217874		TC0X00010652.hg.1	UPF3B	UPF3 regulator of nonsense transcripts homolog B (yeast)	0.434616	0.00507296		TC2000010027.hg.1	TMEM189-UBE2V1	TMEM189-UBE2V1 readthrough	0.454083	0.00324879
TC1700007565.hg.1	TMEM132E	transmembrane protein 132E	0.361781	0.0217983		TC1100009617.hg.1	GLB1L3	galactosidase beta 1 like 3	0.434597	0.00507512		TC0300007359.hg.1	NDUFAF3	NADH dehydrogenase (ubiquinone) complex I, assembly factor 3	0.453892	0.00326343
TC0200012489.hg.1	PIGF	phosphatidylinositol glycan anchor biosynthesis class F	0.361756	0.0218082		TC0800009201.hg.1	GSDMD	gasdermin D	0.434512	0.00508466		TC0400011424.hg.1	H2AFZ	H2A histone family, member Z	0.453856	0.00326614
TC0300013784.hg.1	CAV3	caveolin 3	0.361704	0.0218287		TC0900008927.hg.1	NTMT1	N-terminal Xaa-Pro-Lys N-methyltransferase 1	0.434481	0.00508816		TC0600014083.hg.1	HIST1H2AG	histone cluster 1, H2ag	0.453842	0.00326723
TC0300011124.hg.1	CISH	cytokine inducible SH2-containing protein	-0.361631	0.0218573		TC1000012482.hg.1	ENTPD1	ectonucleoside triphosphate diphosphohydrolase 1	0.434431	0.00509388		TC1100013111.hg.1	CHEK1	checkpoint kinase 1	0.453833	0.00326796
TC1700008095.hg.1	LRRC37A	leucine rich repeat containing 37A	-0.361609	0.0218659		TC1900011958.hg.1	ERF	Ets2 repressor factor	0.434354	0.00510253		TC2200009013.hg.1	CDPF1	cysteine rich, DPF motif domain containing 1	0.453543	0.0032903
TC0X00009549.hg.1	NDUFB11	NADH dehydrogenase (ubiquinone) 1 beta subcomplex, 11, 17.3kDa	0.361594	0.0218717		TC1900010854.hg.1	ZNF428	zinc finger protein 428	0.434287	0.00511017		TC1100009200.hg.1	CD3E	CD3e molecule, epsilon (CD3-TCR complex)	0.453528	0.00329145
TC1200012254.hg.1	VPS37B	vacuolar protein sorting 37 homolog B (S. cerevisiae)	0.361587	0.0218744		TC0100011192.hg.1	IPO9	importin 9	0.434255	0.0051138		TC0300007437.hg.1	MANF	mesencephalic astrocyte-derived neurotrophic factor	0.453209	0.00331625
TC2200007312.hg.1	LGALS1	lectin, galactoside-binding, soluble, 1	0.361564	0.0218834		TC0200016474.hg.1	NAGK	N-acetylglucosamine kinase	0.434139	0.00512695		TC0200016530.hg.1	PLEKHB2	pleckstrin homology domain containing, family B (evectins) member 2	0.453029	0.00333032
TC1500009621.hg.1	GTF2A2	general transcription factor IIA 2	0.361558	0.0218857		TC0700007997.hg.1	LIMK1	LIM domain kinase 1	0.434107	0.0051306		TC1100008133.hg.1	TBC1D10C	TBC1 domain family, member 10C	0.453003	0.00333237
TC1600009512.hg.1	NTAN1	N-terminal asparagine amidase	0.361549	0.0218895		TC1900012062.hg.1	SLC27A5	solute carrier family 27 (fatty acid transporter), member 5	-0.434063	0.00513568		TC2000010002.hg.1	NCOA6	nuclear receptor coactivator 6	0.452985	0.00333378
TC1900006989.hg.1	ATG4D	autophagy related 4D, cysteine peptidase	0.361362	0.0219628		TC1600011446.hg.1	SPG7	spastic paraplegia 7 (pure and complicated autosomal recessive)	0.434045	0.00513769		TC2000008146.hg.1	RSPO4	R-spondin 4	0.452929	0.00333815
TC0300008182.hg.1	CEP97	centrosomal protein 97kDa	0.361349	0.0219679		TC0100014852.hg.1	GBP1	guanylate binding protein 1, interferon-inducible	0.434043	0.00513788		TC0100012946.hg.1	PRAMEF8	PRAME family member 8	0.452887	0.00334142
TC1600009737.hg.1	GGA2	golgi-associated, gamma adaptin ear containing, ARF binding protein 2	0.361326	0.021977		TC0300011485.hg.1	FOXP1	forkhead box P1	-0.43377	0.00516912		TC1100013091.hg.1	SDHD	succinate dehydrogenase complex subunit D, integral membrane protein	0.452807	0.0033477
TC2100008537.hg.1	C21orf33	chromosome 21 open reading frame 33	0.36129	0.0219912		TC0500009599.hg.1	TSPAN17	tetraspanin 17	0.433769	0.00516922		TC0300009524.hg.1	ECT2	epithelial cell transforming 2	0.452768	0.00335074
TC1700011465.hg.1	LRRC37A3	leucine rich repeat containing 37, member A3	-0.361221	0.0220186		TC0100015892.hg.1	SLC39A1	solute carrier family 39 (zinc transporter), member 1	0.433627	0.00518561		TC1900011958.hg.1	ERF	Ets2 repressor factor	0.452703	0.0033559
TC1000008276.hg.1	CCSER2	coiled-coil serine rich protein 2	0.361203	0.0220255		TC1100013038.hg.1	SNX15	sorting nexin 15	0.433472	0.00520347		TC0600007836.hg.1	KCTD20	potassium channel tetramerization domain containing 20	0.452641	0.00336074
TC1200010976.hg.1	AGAP2	ArfGAP with GTPase domain, ankyrin repeat and PH domain 2	0.36118	0.0220346		TC2200007327.hg.1	POLR2F	polymerase (RNA) II (DNA directed) polypeptide F	0.433289	0.00522453		TC0200007590.hg.1	CHAC2	ChaC, cation transport regulator homolog 2 (E. coli)	0.452581	0.00336551
TC1900011703.hg.1	ZNF536	zinc finger protein 536	0.361146	0.0220481		TC1900009970.hg.1	BST2	bone marrow stromal cell antigen 2	0.432986	0.00525975		TC0800009236.hg.1	EXOSC4	exosome component 4	0.45241	0.00337899
TC1600010421.hg.1	MT1G	metallothionein 1G	0.361097	0.0220674		TC0900011428.hg.1	NDUFA8	NADH dehydrogenase (ubiquinone) 1 alpha subcomplex, 8, 19kDa	0.432919	0.00526754		TC1700012307.hg.1	TSEN54	TSEN54 tRNA splicing endonuclease subunit	0.452391	0.00338049
TC1000009165.hg.1	PSTK	phosphoseryl-tRNA kinase	0.360947	0.0221267		TC1000007471.hg.1	ALOX5	arachidonate 5-lipoxygenase	0.432885	0.00527155		TC1900009396.hg.1	LONP1	lon peptidase 1, mitochondrial	0.452316	0.00338647
TC1000008315.hg.1	BMPR1A	bone morphogenetic protein receptor type IA	0.36094	0.0221294		TC1100009657.hg.1	IFITM3	interferon induced transmembrane protein 3	0.4328	0.00528147		TC1500010731.hg.1	TRIM69	tripartite motif containing 69	0.452199	0.00339578
TC1400006674.hg.1	C14orf119	chromosome 14 open reading frame 119	0.360895	0.0221474		TC0200010116.hg.1	DFNB59	deafness, autosomal recessive 59	-0.432774	0.00528453		TC0300013912.hg.1	DNAJB11	DnaJ (Hsp40) homolog, subfamily B, member 11	0.452182	0.00339709
TC2000007486.hg.1	RBPJL	recombination signal binding protein for immunoglobulin kappa J region-like	0.360869	0.0221577		TC0300007596.hg.1	FLNB	filamin B, beta	-0.432763	0.00528578		TC0100007331.hg.1	TCEB3	transcription elongation factor B (SIII), polypeptide 3 (110kDa, elongin A)	0.452149	0.00339973
TC1500007833.hg.1	PML	promyelocytic leukemia	0.360846	0.0221668		TC1500009904.hg.1	TLE3	transducin-like enhancer of split 3	0.432638	0.00530039		TC1900006528.hg.1	NDUFS7	NADH dehydrogenase (ubiquinone) Fe-S protein 7, 20kDa (NADH-coenzyme Q reductase)	0.451969	0.0034141
TC0900007477.hg.1	FOXD4L3	forkhead box D4-like 3	0.360835	0.022171		TC1000007779.hg.1	ADO	2-aminoethanethiol (cysteamine) dioxygenase	0.4326	0.00530489		TC0100008938.hg.1	LMO4	LIM domain only 4	0.451939	0.00341649
TC0400010606.hg.1	COMMD8	COMM domain containing 8	0.360801	0.0221844		TC0400012621.hg.1	ACSL1	acyl-CoA synthetase long-chain family member 1	0.432235	0.00534786		TC1500010050.hg.1	COX5A	cytochrome c oxidase subunit Va	0.451934	0.00341693
TC0800009764.hg.1	PSD3	pleckstrin and Sec7 domain containing 3	0.36077	0.0221968		TC1100006487.hg.1	TALDO1	transaldolase 1	0.432136	0.00535946		TC0100009061.hg.1	DR1	down-regulator of transcription 1	0.451826	0.00342554
TC1700010445.hg.1	HEATR9	HEAT repeat containing 9	0.360709	0.0222213		TC1100009824.hg.1	CARS	cysteinyl-tRNA synthetase	0.432082	0.00536592		TC0600011846.hg.1	C6orf226	chromosome 6 open reading frame 226	0.451725	0.0034337
TC0200013638.hg.1	LONRF2	LON peptidase N-terminal domain and ring finger 2	0.360608	0.0222615		TC0600011124.hg.1	HIST1H3B	histone cluster 1, H3b	0.431764	0.00540369		TC1600011060.hg.1	COTL1	coactosin-like F-actin binding protein 1	0.451696	0.003436
TC0500011208.hg.1	WDR41	WD repeat domain 41	0.360588	0.0222694		TC0300006555.hg.1	BRPF1	bromodomain and PHD finger containing 1	0.431705	0.00541067		TC0600007657.hg.1	HLA-DQA1	major histocompatibility complex, class II, DQ alpha 1	0.45168	0.00343725
TC0600009980.hg.1	ZDHHC14	zinc finger, DHHC-type containing 14	0.360538	0.0222893		TC0100011413.hg.1	CR2	complement component (3d/Epstein Barr virus) receptor 2	-0.431679	0.00541378		TC1500009736.hg.1	PPIB	peptidylprolyl isomerase B (cyclophilin B)	0.451632	0.00344111
TC0800006880.hg.1	PCM1	pericentriolar material 1	0.360414	0.0223385		TC0700011562.hg.1	TMEM120A	transmembrane protein 120A	0.431679	0.00541388		TC1600008924.hg.1	POLR3K	polymerase (RNA) III (DNA directed) polypeptide K, 12.3 kDa	0.451609	0.00344303
TC1700008342.hg.1	PCTP	phosphatidylcholine transfer protein	0.360394	0.0223467		TC1500008286.hg.1	ZNF710	zinc finger protein 710	0.431603	0.00542285		TC1900010651.hg.1	GMFG	glia maturation factor, gamma	0.451607	0.00344317
TC0400007293.hg.1	UBE2K	ubiquitin conjugating enzyme E2K	0.360235	0.0224103		TC0200011106.hg.1	EIF4E2	eukaryotic translation initiation factor 4E family member 2	0.431597	0.0054236		TC1500010291.hg.1	NMB	neuromedin B	0.451482	0.00345326
TC0700010509.hg.1	CYCS	cytochrome c, somatic	0.360215	0.0224182		TC0X00011397.hg.1	FAM127C	family with sequence similarity 127, member C	0.431505	0.00543465		TC1000010468.hg.1	CXCL12	chemokine (C-X-C motif) ligand 12	0.451462	0.00345481
TC0300012208.hg.1	HACD2	3-hydroxyacyl-CoA dehydratase 2	0.360164	0.0224386		TC0800008663.hg.1	MAL2	mal, T-cell differentiation protein 2 (gene/pseudogene)	0.431487	0.00543683		TC2200009271.hg.1	APOBEC3C	apolipoprotein B mRNA editing enzyme, catalytic polypeptide-like 3C	0.451408	0.00345923
TC1200009209.hg.1	KNTC1	kinetochore associated 1	-0.36015	0.0224443		TC1100013135.hg.1	OR51B5	olfactory receptor, family 51, subfamily B, member 5	0.431457	0.00544044		TC1500009148.hg.1	OIP5	Opa interacting protein 5	0.451393	0.0034604
TC0300007110.hg.1	MYRIP	myosin VIIA and Rab interacting protein	0.360034	0.0224909		TC0100017110.hg.1	FCMR	Fc fragment of IgM receptor	-0.431377	0.00544996		TC0X00006590.hg.1	WWC3	WWC family member 3	0.451341	0.00346461
TC2200009333.hg.1	AP1B1	adaptor-related protein complex 1, beta 1 subunit	0.359923	0.0225355		TC0600007748.hg.1	HMGA1	high mobility group AT-hook 1	0.431367	0.00545115		TC0800009201.hg.1	GSDMD	gasdermin D	0.451277	0.00346977
TSUnmapped00000662.hg.1	SLC25A26	solute carrier family 25 (S-adenosylmethionine carrier), member 26	0.35979	0.0225889		TC0100006479.hg.1	KLHL17	kelch-like family member 17	0.431292	0.00546018		TC0100015864.hg.1	S100A6	S100 calcium binding protein A6	0.450778	0.00351045
TC1700012419.hg.1	TMEM101	transmembrane protein 101	0.35978	0.0225928		TC1600006436.hg.1	SNRNP25	small nuclear ribonucleoprotein, U11/U12 25kDa subunit	0.431167	0.00547523		TC0100007398.hg.1	TMEM50A	transmembrane protein 50A	0.450759	0.00351203
TC0300013835.hg.1	TEX264	testis expressed 264	0.359724	0.0226157		TC1900006520.hg.1	ATP5D	ATP synthase, H+ transporting, mitochondrial F1 complex, delta subunit	0.431132	0.00547949		TC0100016158.hg.1	PFDN2	prefoldin subunit 2	0.450626	0.0035229
TC1100013230.hg.1	BCL9L	B-cell CLL/lymphoma 9-like	0.359679	0.0226339		TC0400012763.hg.1	S100P	S100 calcium binding protein P	0.430843	0.0055144		TSUnmapped00000377.hg.1	INPP5D	inositol polyphosphate-5-phosphatase D	0.450621	0.00352333
TC2000007336.hg.1	PPP1R16B	protein phosphatase 1, regulatory subunit 16B	0.359657	0.0226427		TC0600009076.hg.1	ARMC2	armadillo repeat containing 2	0.430704	0.00553127		TC1900011767.hg.1	BLOC1S3	biogenesis of lysosomal organelles complex-1, subunit 3	0.450511	0.00353244
TC1900009227.hg.1	LSM7	LSM7 homolog, U6 small nuclear RNA and mRNA degradation associated	0.359594	0.0226679		TC1700012344.hg.1	GABARAP	GABA(A) receptor-associated protein	0.430685	0.00553358		TC0200008452.hg.1	MAL	mal, T-cell differentiation protein	-0.450411	0.0035406
TC0900006708.hg.1	SNAPC3	small nuclear RNA activating complex polypeptide 3	0.359555	0.0226839		TC0X00008249.hg.1	SLC25A5	solute carrier family 25 (mitochondrial carrier; adenine nucleotide translocator), member 5	0.43063	0.00554035		TC1900011141.hg.1	PIH1D1	PIH1 domain containing 1	0.450293	0.0035504
TC0700010908.hg.1	POLM	polymerase (DNA directed), mu	0.359524	0.0226962		TC0200012062.hg.1	PREB	prolactin regulatory element binding	0.430424	0.00556545		TC0100017216.hg.1	NEK2	NIMA-related kinase 2	0.450221	0.00355636
TC0200008259.hg.1	MAT2A	methionine adenosyltransferase II, alpha	-0.359243	0.0228104		TC1100009450.hg.1	DCPS	decapping enzyme, scavenger	0.430224	0.00558996		TC0500013388.hg.1	HAVCR2	hepatitis A virus cellular receptor 2	0.449983	0.00357614
TSUnmapped00000777.hg.1	HYOU1	hypoxia up-regulated 1	0.359137	0.0228533		TC1900009325.hg.1	MAP2K2	mitogen-activated protein kinase kinase 2	0.430157	0.00559819		TC0300006894.hg.1	CMC1	C-x(9)-C motif containing 1	0.44993	0.00358053
TC0700008583.hg.1	AP1S1	adaptor-related protein complex 1 sigma 1 subunit	0.359122	0.0228595		TC1900010574.hg.1	ZNF571	zinc finger protein 571	-0.430009	0.00561634		TC1600008567.hg.1	CENPN	centromere protein N	0.449879	0.00358477
TC0400007848.hg.1	MTHFD2L	methylenetetrahydrofolate dehydrogenase (NADP+ dependent) 2-like	0.35895	0.0229297		TC0700013467.hg.1	ADCK2	aarF domain containing kinase 2	0.429951	0.00562349		TC1900010602.hg.1	GGN	gametogenetin	0.449847	0.00358744
TC1900011234.hg.1	KLK11	kallikrein related peptidase 11	0.358902	0.0229493		TC1700010447.hg.1	CCL5	chemokine (C-C motif) ligand 5	0.429783	0.00564427		TC0200008554.hg.1	COX5B	cytochrome c oxidase subunit Vb	0.449818	0.00358988
TC0300013814.hg.1	ZNF662	zinc finger protein 662	-0.358893	0.0229528		TC0800009641.hg.1	FAM86B1	family with sequence similarity 86, member B1	-0.429774	0.00564544		TC0600007518.hg.1	HLA-L	major histocompatibility complex, class I, L (pseudogene)	0.449741	0.00359634
TC1700006808.hg.1	RANGRF	RAN guanine nucleotide release factor	0.358783	0.0229978		TC1900007265.hg.1	FAM32A	family with sequence similarity 32, member A	0.429456	0.00568488		TC0600011234.hg.1	HIST1H4L	histone cluster 1, H4l	0.449651	0.0036038
TC1100007866.hg.1	UQCC3	ubiquinol-cytochrome c reductase complex assembly factor 3	0.358746	0.0230131		TC1200012829.hg.1	NDUFA12	NADH dehydrogenase (ubiquinone) 1 alpha subcomplex, 12	0.429445	0.00568629		TC1100009824.hg.1	CARS	cysteinyl-tRNA synthetase	0.449473	0.00361875
TC0600011194.hg.1	ZNF204P	zinc finger protein 204, pseudogene	-0.358714	0.0230259		TC1000009472.hg.1	CYP2E1	cytochrome P450, family 2, subfamily E, polypeptide 1	-0.429397	0.00569225		TC0400011721.hg.1	MAD2L1	MAD2 mitotic arrest deficient-like 1 (yeast)	0.449274	0.00363558
TC1200009136.hg.1	CABP1	calcium binding protein 1	0.358699	0.0230321		TC1200008629.hg.1	DRAM1	DNA-damage regulated autophagy modulator 1	0.429367	0.005696		TC1900010301.hg.1	C19orf12	chromosome 19 open reading frame 12	0.44924	0.00363838
TC0800007848.hg.1	TRIM55	tripartite motif containing 55	-0.358636	0.0230581		TC1900009999.hg.1	IL12RB1	interleukin 12 receptor, beta 1	0.429351	0.00569799		TC1100009453.hg.1	ST3GAL4	ST3 beta-galactoside alpha-2,3-sialyltransferase 4	0.449151	0.00364593
TC0100015971.hg.1	GON4L	gon-4-like (C. elegans)	0.358481	0.0231216		TC1500008043.hg.1	ABHD17C	abhydrolase domain containing 17C	0.429234	0.00571258		TC1400006718.hg.1	PSME1	proteasome activator subunit 1	0.449136	0.00364721
TC0100010806.hg.1	XPR1	xenotropic and polytropic retrovirus receptor 1	0.358374	0.0231657		TC0900006708.hg.1	SNAPC3	small nuclear RNA activating complex polypeptide 3	0.429225	0.00571365		TC0400008271.hg.1	NFKB1	nuclear factor of kappa light polypeptide gene enhancer in B-cells 1	-0.448978	0.0036606
TC0800012165.hg.1	SCRIB	scribbled planar cell polarity protein	0.358374	0.0231657		TC1900011857.hg.1	NDUFA7	NADH dehydrogenase (ubiquinone) 1 alpha subcomplex, 7, 14.5kDa	0.42904	0.00573684		TC0200015012.hg.1	ATP5G3	ATP synthase, H+ transporting, mitochondrial Fo complex subunit C3 (subunit 9)	0.448975	0.00366089
TC1900010961.hg.1	IRF2BP1	interferon regulatory factor 2 binding protein 1	0.35836	0.0231712		TSUnmapped00000255.hg.1	KIF15	kinesin family member 15	0.429029	0.00573832		TC1700012215.hg.1	KSR1	kinase suppressor of ras 1	0.448891	0.00366801
TC1500009182.hg.1	VPS39	vacuolar protein sorting 39 homolog (S. cerevisiae)	0.358282	0.0232036		TC0100013472.hg.1	DNAJC8	DnaJ (Hsp40) homolog, subfamily C, member 8	0.429012	0.00574037		TC0400009632.hg.1	FRG1	FSHD region gene 1	0.448662	0.00368757
TC0500010788.hg.1	IL6ST	interleukin 6 signal transducer	-0.358277	0.0232054		TC1300006802.hg.1	BRCA2	breast cancer 2, early onset	0.428989	0.00574325		TC0200014160.hg.1	BIN1	bridging integrator 1	0.448609	0.00369206
TC2100007114.hg.1	DSCR10	Down syndrome critical region 10 (non-protein coding)	-0.358274	0.0232067		TC0300013972.hg.1	SLC26A6	solute carrier family 26 (anion exchanger), member 6	0.428977	0.00574479		TC0400008287.hg.1	CISD2	CDGSH iron sulfur domain 2	0.448543	0.00369776
TC1100007800.hg.1	TKFC	triokinase/FMN cyclase	0.35825	0.0232168		TC1300007483.hg.1	BORA	bora, aurora kinase A activator	0.428976	0.00574486		TC1800008338.hg.1	KCTD1	potassium channel tetramerization domain containing 1	0.44839	0.00371086
TC0700010380.hg.1	PRPS1L1	phosphoribosyl pyrophosphate synthetase 1-like 1	0.358217	0.0232302		TC1100013165.hg.1	SLC43A3	solute carrier family 43, member 3	0.428894	0.00575517		TC0900009260.hg.1	MAN1B1	mannosidase, alpha, class 1B, member 1	0.448363	0.0037132
TC0100015864.hg.1	S100A6	S100 calcium binding protein A6	0.358199	0.0232376		TC0200016416.hg.1	SLC35F6	solute carrier family 35, member F6	0.42878	0.00576956		TC0X00009427.hg.1	BCOR	BCL6 corepressor	0.448327	0.00371625
TC1900012006.hg.1	AKT1S1	AKT1 substrate 1 (proline rich)	0.358178	0.0232464		TC1200010616.hg.1	TUBA1B	tubulin, alpha 1b	0.428778	0.00576983		TC0X00008080.hg.1	VSIG1	V-set and immunoglobulin domain containing 1	-0.447877	0.00375515
TC1400009151.hg.1	TRIM9	tripartite motif containing 9	-0.357958	0.0233375		TC1200012624.hg.1	TUBA1C	tubulin, alpha 1c	0.42862	0.00578985		TC1100011284.hg.1	BRMS1	breast cancer metastasis suppressor 1	0.447765	0.0037649
TC0600009789.hg.1	TAB2	TGF-beta activated kinase 1/MAP3K7 binding protein 2	-0.357923	0.0233517		TC1900011459.hg.1	HSPBP1	HSPA (heat shock 70kDa) binding protein, cytoplasmic cochaperone 1	0.428607	0.00579151		TC1900011459.hg.1	HSPBP1	HSPA (heat shock 70kDa) binding protein, cytoplasmic cochaperone 1	0.44766	0.00377411
TC0700013456.hg.1	ARF5	ADP-ribosylation factor 5	0.3578	0.0234027		TC1700010420.hg.1	SLFN11	schlafen family member 11	0.428564	0.00579694		TC1600006610.hg.1	CCNF	cyclin F	0.447654	0.00377463
TC1100013007.hg.1	ZFP91-CNTF	ZFP91-CNTF readthrough (NMD candidate)	0.357736	0.0234296		TC1100013057.hg.1	TCIRG1	T-cell, immune regulator 1, ATPase, H+ transporting, lysosomal V0 subunit A3	0.428548	0.00579886		TC0700010046.hg.1	FTSJ2	FtsJ RNA methyltransferase homolog 2 (E. coli)	0.447475	0.0037902
TC2000007450.hg.1	R3HDML	R3H domain containing-like	0.357586	0.023492		TC0200010273.hg.1	NAB1	NGFI-A binding protein 1	0.428539	0.00580008		TC0100010078.hg.1	IL6R	interleukin 6 receptor	-0.447465	0.00379115
TC1200012799.hg.1	SARNP	SAP domain containing ribonucleoprotein	0.357574	0.0234966		TSUnmapped00000369.hg.1	ZNF780B	zinc finger protein 780B	-0.428531	0.0058011		TC0500012248.hg.1	NDUFA2	NADH dehydrogenase (ubiquinone) 1 alpha subcomplex, 2, 8kDa	0.447239	0.00381096
TC1700010584.hg.1	MIEN1	migration and invasion enhancer 1	0.357543	0.0235099		TC0100010193.hg.1	PRCC	papillary renal cell carcinoma (translocation-associated)	0.428476	0.00580804		TC1900007436.hg.1	GATAD2A	GATA zinc finger domain containing 2A	0.447235	0.00381127
TC2000009458.hg.1	NFATC2	nuclear factor of activated T-cells, cytoplasmic, calcineurin-dependent 2	0.357525	0.0235171		TC1900011641.hg.1	OAZ1	ornithine decarboxylase antizyme 1	0.428408	0.00581671		TC1000012587.hg.1	NDUFB8	NADH dehydrogenase (ubiquinone) 1 beta subcomplex, 8, 19kDa	0.44712	0.0038214
TC2000008675.hg.1	CST9L	cystatin 9-like	0.357424	0.0235594		TC1200006561.hg.1	RAD51AP1	RAD51 associated protein 1	0.428353	0.00582362		TC1900011837.hg.1	UQCR11	ubiquinol-cytochrome c reductase, complex III subunit XI	0.447045	0.00382802
TC1900006864.hg.1	MAP2K7	mitogen-activated protein kinase kinase 7	0.357422	0.0235602		TC0800012206.hg.1	DGAT1	diacylglycerol O-acyltransferase 1	0.428302	0.00583019		TC0100008691.hg.1	PIN1P1	peptidylprolyl cis/trans isomerase, NIMA-interacting 1 pseudogene 1	0.447034	0.00382904
TC0500013373.hg.1	SRA1	steroid receptor RNA activator 1	0.357383	0.0235766		TC1100010992.hg.1	TCN1	transcobalamin I (vitamin B12 binding protein, R binder family)	0.428283	0.00583261		TC0700010936.hg.1	PURB	purine-rich element binding protein B	0.446925	0.00383865
TC1200011909.hg.1	VPS29	VPS29 retromer complex component	0.357373	0.0235806		TC0800007870.hg.1	CSPP1	centrosome and spindle pole associated protein 1	0.428262	0.0058353		TC0300011077.hg.1	IP6K1	inositol hexakisphosphate kinase 1	0.446922	0.00383891
TC0700013500.hg.1	ADAP1	ArfGAP with dual PH domains 1	0.357373	0.0235808		TC0400012902.hg.1	FGFBP2	fibroblast growth factor binding protein 2	0.427848	0.00588816		TC2000008193.hg.1	IDH3B	isocitrate dehydrogenase 3 (NAD+) beta	0.446919	0.0038392
TC1100006493.hg.1	CRACR2B	calcium release activated channel regulator 2B	0.357338	0.0235953		TC2000008076.hg.1	C20orf195	chromosome 20 open reading frame 195	0.427821	0.00589163		TC2100007663.hg.1	BTG3	BTG family, member 3	0.446916	0.00383949
TC1600009506.hg.1	LOC728138	KIAA2013 pseudogene	0.357329	0.023599		TC2000007633.hg.1	DDX27	DEAD (Asp-Glu-Ala-Asp) box polypeptide 27	0.427612	0.00591861		TC0900008804.hg.1	ZNF79	zinc finger protein 79	0.446696	0.00385899
TC0800006887.hg.1	NAT1	N-acetyltransferase 1 (arylamine N-acetyltransferase)	0.357277	0.0236206		TC0X00006953.hg.1	FTH1P19	ferritin, heavy polypeptide 1 pseudogene 19	0.427276	0.00596203		TC1700011736.hg.1	NT5C	5, 3-nucleotidase, cytosolic	0.446548	0.00387219
TC1200011711.hg.1	GNPTAB	N-acetylglucosamine-1-phosphate transferase, alpha and beta subunits	0.357273	0.0236223		TC0400009897.hg.1	JAKMIP1	janus kinase and microtubule interacting protein 1	0.427276	0.00596206		TC1100007866.hg.1	UQCC3	ubiquinol-cytochrome c reductase complex assembly factor 3	0.446411	0.00388437
TC1500007097.hg.1	B2M	beta-2-microglobulin	0.357104	0.023693		TC0600007825.hg.1	MAPK14	mitogen-activated protein kinase 14	0.427148	0.0059787		TC0100011267.hg.1	ATP2B4	ATPase, Ca++ transporting, plasma membrane 4	0.446186	0.00390459
TC1900010854.hg.1	ZNF428	zinc finger protein 428	0.357057	0.0237128		TC1500006785.hg.1	ARHGAP11B	Rho GTPase activating protein 11B	0.427063	0.00598972		TC0600009710.hg.1	STX11	syntaxin 11	0.446128	0.00390979
TC1500010757.hg.1	RAB11A	RAB11A, member RAS oncogene family	0.35702	0.0237286		TC1600008851.hg.1	TRAPPC2L	trafficking protein particle complex 2-like	0.427061	0.00598999		TC1700008049.hg.1	FMNL1	formin like 1	0.446115	0.003911
TC0900009163.hg.1	PPP1R26	protein phosphatase 1, regulatory subunit 26	0.356987	0.0237424		TC0100015858.hg.1	S100A8	S100 calcium binding protein A8	0.427044	0.00599212		TC0800006887.hg.1	NAT1	N-acetyltransferase 1 (arylamine N-acetyltransferase)	0.446001	0.00392126
TC0600014093.hg.1	ZNRD1	zinc ribbon domain containing 1	0.35694	0.0237621		TC1900008564.hg.1	ATF5	activating transcription factor 5	0.42697	0.00600178		TC0200011919.hg.1	LDAH	lipid droplet associated hydrolase	0.445994	0.00392191
TC2200009157.hg.1	SBF1	SET binding factor 1	0.356933	0.023765		TC0900009946.hg.1	SIT1	signaling threshold regulating transmembrane adaptor 1	0.426957	0.0060035		TC0900010980.hg.1	ANKS6	ankyrin repeat and sterile alpha motif domain containing 6	-0.445984	0.00392281
TC1400007098.hg.1	ARF6	ADP-ribosylation factor 6	0.356897	0.0237799		TC1600011574.hg.1	GINS2	GINS complex subunit 2 (Psf2 homolog)	0.426901	0.00601089		TC1000011736.hg.1	OBFC1	oligonucleotide/oligosaccharide-binding fold containing 1	-0.44595	0.00392582
TC0600014299.hg.1	GSTA3	glutathione S-transferase alpha 3	0.356749	0.0238426		TC0X00010803.hg.1	AIFM1	apoptosis-inducing factor, mitochondrion-associated, 1	0.426835	0.00601947		TC0100012816.hg.1	CLSTN1	calsyntenin 1	0.445833	0.00393643
TC1600011058.hg.1	TLDC1	TBC/LysM-associated domain containing 1	0.356646	0.0238861		TC1900009754.hg.1	DNASE2	deoxyribonuclease II, lysosomal	0.426807	0.00602313		TC0600009666.hg.1	GJE1	gap junction protein epsilon 1	0.445687	0.00394966
TC0X00008674.hg.1	AFF2	AF4/FMR2 family, member 2	-0.356598	0.023906		TC1600007931.hg.1	LPCAT2	lysophosphatidylcholine acyltransferase 2	0.426591	0.00605143		TSUnmapped00000247.hg.1	REXO4	REX4 homolog, 3'-5' exonuclease [Source:HGNC Symbol;Acc:HGNC:12820]	0.445446	0.00397161
TC0700013414.hg.1	MYH16	myosin, heavy chain 16 pseudogene	0.356569	0.0239185		TC0400011283.hg.1	PPM1K	protein phosphatase, Mg2+/Mn2+ dependent, 1K	-0.426507	0.0060625		TC2200009259.hg.1	SMTN	smoothelin	0.445425	0.00397352
TC1200007890.hg.1	PIP4K2C	phosphatidylinositol-5-phosphate 4-kinase, type II, gamma	0.35656	0.0239224		TC1100011158.hg.1	BAD	BCL2-associated agonist of cell death	0.426482	0.00606576		TC0900012178.hg.1	GLE1	GLE1 RNA export mediator	0.445371	0.0039784
TC0600007518.hg.1	HLA-L	major histocompatibility complex, class I, L (pseudogene)	0.356503	0.0239463		TC0100008079.hg.1	IPO13	importin 13	0.426421	0.00607379		TC0X00011184.hg.1	IRAK1	interleukin 1 receptor associated kinase 1	0.445356	0.00397981
TC0Y00006642.hg.1	TMSB4Y	thymosin beta 4, Y-linked	0.356466	0.0239618		TC0100015079.hg.1	EXTL2	exostosin-like glycosyltransferase 2	0.42615	0.00610966		TC0700008095.hg.1	DTX2	deltex 2, E3 ubiquitin ligase	0.445317	0.00398338
TC0500007163.hg.1	NIPBL	Nipped-B homolog (Drosophila)	0.356464	0.0239629		TC2000009204.hg.1	TOMM34	translocase of outer mitochondrial membrane 34	0.42605	0.00612295		TC0100013641.hg.1	AK2	adenylate kinase 2	0.445247	0.00398979
TC0X00011181.hg.1	HCFC1	host cell factor C1	0.356427	0.0239786		TC0500011497.hg.1	GLRX	glutaredoxin	0.426036	0.00612482		TC0300009010.hg.1	RNF7	ring finger protein 7	0.445152	0.00399843
TC0400011383.hg.1	TSPAN5	tetraspanin 5	0.356332	0.0240188		TC0100017722.hg.1	C1orf131	chromosome 1 open reading frame 131	0.425832	0.00615192		TC1100009678.hg.1	HRAS	Harvey rat sarcoma viral oncogene homolog	0.444891	0.00402243
TC0100016027.hg.1	ARHGEF11	Rho guanine nucleotide exchange factor 11	-0.356301	0.0240319		TC1900007950.hg.1	ZNF567	zinc finger protein 567	-0.425808	0.00615511		TC0100008120.hg.1	HPDL	4-hydroxyphenylpyruvate dioxygenase-like	0.444853	0.00402594
TC0100013969.hg.1	ERI3	ERI1 exoribonuclease family member 3	0.356212	0.0240695		TC1900006470.hg.1	BSG	basigin (Ok blood group)	0.425741	0.00616415		TC1000007779.hg.1	ADO	2-aminoethanethiol (cysteamine) dioxygenase	0.444761	0.00403452
TC0900009018.hg.1	NTNG2	netrin G2	0.356169	0.0240878		TC0100007398.hg.1	TMEM50A	transmembrane protein 50A	0.42548	0.00619898		TC1900011657.hg.1	MCEMP1	mast cell-expressed membrane protein 1	0.444628	0.00404678
TC0100007716.hg.1	ZNF362	zinc finger protein 362	0.356145	0.0240981		TC1900011713.hg.1	PSENEN	presenilin enhancer gamma secretase subunit	0.425476	0.00619958		TC0100012485.hg.1	TMEM240	transmembrane protein 240	0.444582	0.00405103
TC0100013696.hg.1	PSMB2	proteasome subunit beta 2	0.355934	0.0241882		TC0100011581.hg.1	CENPF	centromere protein F	0.425466	0.00620092		TC0X00008731.hg.1	VMA21	VMA21 vacuolar H+-ATPase homolog (S. cerevisiae)	0.444511	0.00405762
TC2000006534.hg.1	MRPS26	mitochondrial ribosomal protein S26	0.355856	0.0242211		TC0700010941.hg.1	MYO1G	myosin IG	0.425463	0.00620125		TC1400010721.hg.1	PSME2	proteasome activator subunit 2	0.444479	0.00406066
TC1600006436.hg.1	SNRNP25	small nuclear ribonucleoprotein, U11/U12 25kDa subunit	0.355848	0.0242248		TC1800006650.hg.1	RAB31	RAB31, member RAS oncogene family	0.425441	0.00620431		TC1900011854.hg.1	ELAVL1	ELAV like RNA binding protein 1	0.444442	0.0040641
TC0700013338.hg.1	GLCCI1	glucocorticoid induced 1	0.355798	0.0242462		TC1300006974.hg.1	NAA16	N(alpha)-acetyltransferase 16, NatA auxiliary subunit	-0.425358	0.00621546		TC1600011442.hg.1	MAP1LC3B	microtubule-associated protein 1 light chain 3 beta	0.444365	0.00407119
TC1100007948.hg.1	PRDX5	peroxiredoxin 5	0.355784	0.0242522		TC1000008891.hg.1	DUSP5	dual specificity phosphatase 5	0.425189	0.00623821		TC0600007374.hg.1	HIST1H2AI	histone cluster 1, H2ai	0.444124	0.00409371
TC0300008735.hg.1	RAB7A	RAB7A, member RAS oncogene family	0.355758	0.0242632		TSUnmapped00000217.hg.1	KAT6B	K(lysine) acetyltransferase 6B	-0.425169	0.0062409		TC0100007434.hg.1	EXTL1	exostosin-like glycosyltransferase 1	0.444123	0.00409383
TC0800006681.hg.1	TNKS	tankyrase, TRF1-interacting ankyrin-related ADP-ribose polymerase	0.355711	0.0242834		TC1400008638.hg.1	OR10G3	olfactory receptor, family 10, subfamily G, member 3	0.425137	0.00624524		TC1200009881.hg.1	CLEC2B	C-type lectin domain family 2, member B	0.444075	0.00409831
TC0400007713.hg.1	STAP1	signal transducing adaptor family member 1	-0.355669	0.0243014		TC2000009909.hg.1	RALY	RALY heterogeneous nuclear ribonucleoprotein	0.425107	0.00624923		TC0700007345.hg.1	STK17A	serine/threonine kinase 17a	0.443842	0.00412021
TC0900012192.hg.1	PHPT1	phosphohistidine phosphatase 1	0.355652	0.0243087		TC1900008084.hg.1	PSMC4	proteasome 26S subunit, ATPase 4	0.424983	0.00626603		TC0500009378.hg.1	DOCK2	dedicator of cytokinesis 2	0.443784	0.00412571
TC0700008568.hg.1	SRRT	serrate, RNA effector molecule	0.355617	0.0243236		TC0100017241.hg.1	TMEM206	transmembrane protein 206	0.424839	0.00628551		TC0500007016.hg.1	LSP1P3	lymphocyte-specific protein 1 pseudogene 3	0.443782	0.00412583
TC2200007114.hg.1	YWHAH	tyrosine 3-monooxygenase/tryptophan 5-monooxygenase activation protein, eta	0.355562	0.024347		TC1900006994.hg.1	DNM2	dynamin 2	0.424814	0.00628899		TC0200008230.hg.1	TMSB10	thymosin beta 10	0.443697	0.00413387
TC1000007986.hg.1	ANAPC16	anaphase promoting complex subunit 16	0.355557	0.0243492		TC0X00008080.hg.1	VSIG1	V-set and immunoglobulin domain containing 1	-0.424744	0.00629846		TC1100008123.hg.1	ADRBK1	adrenergic, beta, receptor kinase 1	0.443559	0.00414692
TC1100010051.hg.1	TMEM9B	TMEM9 domain family, member B	0.355544	0.0243548		TC1000012162.hg.1	UROS	uroporphyrinogen III synthase	0.424714	0.00630263		TC2100008508.hg.1	CHAF1B	chromatin assembly factor 1, subunit B (p60)	0.443504	0.00415216
TC0400012902.hg.1	FGFBP2	fibroblast growth factor binding protein 2	0.355507	0.0243706		TC1000007990.hg.1	DDIT4	DNA damage inducible transcript 4	0.424701	0.00630439		TC2000006813.hg.1	MGME1	mitochondrial genome maintenance exonuclease 1	0.443271	0.00417434
TC1700010630.hg.1	CCR7	chemokine (C-C motif) receptor 7	-0.35547	0.0243865		TC0100006483.hg.1	ISG15	ISG15 ubiquitin-like modifier	0.424682	0.00630691		TC1700008033.hg.1	HEXIM1	hexamethylene bis-acetamide inducible 1	0.443226	0.00417864
TC0200016369.hg.1	DTYMK	deoxythymidylate kinase	0.355321	0.0244509		TC1400010582.hg.1	FITM1	fat storage-inducing transmembrane protein 1	0.424502	0.00633143		TC2200009187.hg.1	TUBA8	tubulin, alpha 8	0.443218	0.00417935
TC0900009711.hg.1	IFNE	interferon, epsilon	-0.355295	0.0244617		TC0100016158.hg.1	PFDN2	prefoldin subunit 2	0.424472	0.00633564		TC2000007473.hg.1	YWHAB	tyrosine 3-monooxygenase/tryptophan 5-monooxygenase activation protein, beta	0.443205	0.00418057
TC0100013226.hg.1	USP48	ubiquitin specific peptidase 48	-0.355283	0.0244671		TC0500013425.hg.1	C5orf45	chromosome 5 open reading frame 45	-0.424403	0.0063451		TC1900007419.hg.1	SLC25A42	solute carrier family 25, member 42	0.4432	0.00418109
TC1200009753.hg.1	MLF2	myeloid leukemia factor 2	0.355276	0.0244703		TC0600009808.hg.1	PCMT1	protein-L-isoaspartate (D-aspartate) O-methyltransferase	0.424312	0.00635748		TC1000007072.hg.1	APBB1IP	amyloid beta (A4) precursor protein-binding, family B, member 1 interacting protein	0.44303	0.0041973
TC1700007976.hg.1	G6PC3	glucose 6 phosphatase, catalytic, 3	0.355237	0.024487		TC0100013619.hg.1	ZBTB8OS	zinc finger and BTB domain containing 8 opposite strand	0.424138	0.00638142		TC0700008568.hg.1	SRRT	serrate, RNA effector molecule	0.442965	0.00420351
TC1900007087.hg.1	WDR83	WD repeat domain 83	0.355188	0.0245079		TC1900006688.hg.1	MPND	MPN domain containing	0.423943	0.00640824		TC1600007234.hg.1	DCTN5	dynactin 5 (p25)	0.442869	0.00421278
TC1700007720.hg.1	PSMB3	proteasome subunit beta 3	0.355169	0.0245161		TC2100007663.hg.1	BTG3	BTG family, member 3	0.42388	0.00641706		TC1900011636.hg.1	UBE2M	ubiquitin-conjugating enzyme E2M	0.442773	0.00422195
TC1000008047.hg.1	CHCHD1	coiled-coil-helix-coiled-coil-helix domain containing 1	0.355098	0.0245469		TC0800007311.hg.1	ADGRA2	adhesion G protein-coupled receptor A2	0.423681	0.00644454		TC0100007442.hg.1	ZNF593	zinc finger protein 593	0.442749	0.00422427
TC1500008521.hg.1	MEF2A	myocyte enhancer factor 2A	-0.355083	0.0245533		TC0900012288.hg.1	LCN10	lipocalin 10	-0.423546	0.00646337		TC0200016754.hg.1	CERKL	ceramide kinase like	0.442535	0.00424495
TC1100013156.hg.1	DCDC1	doublecortin domain containing 1	-0.355025	0.0245783		TC0600008473.hg.1	SMAP1	small ArfGAP 1	0.423527	0.00646603		TC1000009810.hg.1	NUDT5	nudix hydrolase 5	0.442522	0.00424614
TC0200006799.hg.1	MYCN	v-myc avian myelocytomatosis viral oncogene neuroblastoma derived homolog	0.354975	0.0246002		TC1500010134.hg.1	CIB2	calcium and integrin binding family member 2	0.42337	0.0064879		TC1200009467.hg.1	NOC4L	nucleolar complex associated 4 homolog	0.442481	0.0042501
TC0100015715.hg.1	SF3B4	splicing factor 3b, subunit 4, 49kDa	0.354962	0.0246055		TC0Y00006642.hg.1	TMSB4Y	thymosin beta 4, Y-linked	0.42331	0.00649625		TC2200007214.hg.1	APOL6	apolipoprotein L, 6	0.44245	0.00425315
TC1200009141.hg.1	ACADS	acyl-CoA dehydrogenase, C-2 to C-3 short chain	0.354784	0.024683		TC0700006945.hg.1	MPP6	membrane protein, palmitoylated 6	-0.42301	0.00653827		TC1900006670.hg.1	PIAS4	protein inhibitor of activated STAT 4	0.442343	0.00426351
TC0300013833.hg.1	CYB561D2	cytochrome b561 family, member D2	0.354779	0.024685		TC0700008560.hg.1	GNB2	guanine nucleotide binding protein (G protein), beta polypeptide 2	0.422999	0.00653982		TC0800011669.hg.1	DERL1	derlin 1	0.442327	0.00426503
TC0200012299.hg.1	DHX57	DEAH (Asp-Glu-Ala-Asp/His) box polypeptide 57	0.354768	0.0246898		TC0600007769.hg.1	SNRPC	small nuclear ribonucleoprotein polypeptide C	0.42296	0.00654524		TC1600011578.hg.1	FBXO31	F-box protein 31	0.442025	0.00429449
TC0X00007200.hg.1	SUV39H1	suppressor of variegation 3-9 homolog 1 (Drosophila)	0.354761	0.0246926		TC0300013835.hg.1	TEX264	testis expressed 264	0.422858	0.00655969		TC0600007375.hg.1	HIST1H3H	histone cluster 1, H3h	0.442023	0.00429461
TC0500013395.hg.1	NUDCD2	NudC domain containing 2	0.35469	0.0247236		TC1500008978.hg.1	EMC7	ER membrane protein complex subunit 7	0.422795	0.00656853		TC1200009132.hg.1	RNF10	ring finger protein 10	0.442016	0.00429532
TC1600009035.hg.1	TSR3	TSR3, 20S rRNA accumulation, homolog (S. cerevisiae)	0.354644	0.0247434		TC2100008465.hg.1	MCM3AP	minichromosome maintenance complex component 3 associated protein	0.422704	0.0065814		TC1400007404.hg.1	RHOJ	ras homolog family member J	0.441706	0.00432566
TC1400007671.hg.1	VSX2	visual system homeobox 2	0.35456	0.0247802		TC1900010602.hg.1	GGN	gametogenetin	0.422359	0.00663034		TC0900011582.hg.1	FAM129B	family with sequence similarity 129, member B	0.441704	0.00432586
TC1100007951.hg.1	CCDC88B	coiled-coil domain containing 88B	0.354543	0.0247876		TC2200009282.hg.1	SAMM50	SAMM50 sorting and assembly machinery component	0.422359	0.00663035		TC1300008632.hg.1	ALG5	ALG5, dolichyl-phosphate beta-glucosyltransferase	0.44163	0.0043332
TC1900009754.hg.1	DNASE2	deoxyribonuclease II, lysosomal	0.354262	0.0249101		TC1900008329.hg.1	VASP	vasodilator-stimulated phosphoprotein	0.422352	0.00663131		TC0200007102.hg.1	PLB1	phospholipase B1	0.441592	0.00433694
TC0600008006.hg.1	FOXP4	forkhead box P4	0.354256	0.0249129		TC1900011837.hg.1	UQCR11	ubiquinol-cytochrome c reductase, complex III subunit XI	0.422187	0.00665488		TC0300013814.hg.1	ZNF662	zinc finger protein 662	-0.44154	0.00434204
TC0600014044.hg.1	PSMB1	proteasome subunit beta 1	0.35417	0.0249504		TC1900011858.hg.1	ZNF846	zinc finger protein 846	-0.422169	0.00665734		TC2200008620.hg.1	IFT27	intraflagellar transport 27	0.441401	0.00435576
TC0X00008798.hg.1	SSR4	signal sequence receptor, delta	0.354153	0.0249577		TC0200016669.hg.1	ASB3	ankyrin repeat and SOCS box containing 3	-0.42211	0.0066658		TC1200012334.hg.1	UBC	ubiquitin C	0.441159	0.00437968
TC0400011473.hg.1	SLC9B1	solute carrier family 9, subfamily B (NHA1, cation proton antiporter 1), member 1	0.353996	0.0250268		TC0300011383.hg.1	PSMD6	proteasome 26S subunit, non-ATPase 6	0.42179	0.00671168		TC1900006520.hg.1	ATP5D	ATP synthase, H+ transporting, mitochondrial F1 complex, delta subunit	0.441143	0.00438132
TC0300010329.hg.1	NUP210	nucleoporin 210kDa	0.35397	0.0250381		TC1000011948.hg.1	PDZD8	PDZ domain containing 8	0.421747	0.00671791		TC2100007114.hg.1	DSCR10	Down syndrome critical region 10 (non-protein coding)	-0.440909	0.0044046
TC1600009956.hg.1	BOLA2B	bolA family member 2B	0.353969	0.0250385		TC1100007844.hg.1	ASRGL1	asparaginase like 1	0.421695	0.00672534		TC1000012399.hg.1	ECHS1	enoyl-CoA hydratase, short chain, 1, mitochondrial	0.440815	0.00441404
TC0500006523.hg.1	NDUFS6	NADH dehydrogenase (ubiquinone) Fe-S protein 6, 13kDa (NADH-coenzyme Q reductase)	0.35387	0.025082		TC0100009656.hg.1	FCGR1B	Fc fragment of IgG, high affinity Ib, receptor (CD64)	0.421603	0.00673862		TC0X00009339.hg.1	TAB3	TGF-beta activated kinase 1/MAP3K7 binding protein 3	0.440677	0.00442784
TC0100016944.hg.1	ARL8A	ADP-ribosylation factor like GTPase 8A	0.35386	0.0250863		TC1200008795.hg.1	ACACB	acetyl-CoA carboxylase beta	-0.421525	0.00674977		TC0300009701.hg.1	PSMD2	proteasome 26S subunit, non-ATPase 2	0.440534	0.00444213
TC1800009284.hg.1	C18orf32	chromosome 18 open reading frame 32	0.353767	0.0251273		TC1500010730.hg.1	HYPK	huntingtin interacting protein K	0.421485	0.00675563		TC0500013361.hg.1	SAR1B	secretion associated, Ras related GTPase 1B	0.440197	0.00447617
TC1400007300.hg.1	PSMA3	proteasome subunit alpha 3	0.35375	0.0251349		TC1000009810.hg.1	NUDT5	nudix hydrolase 5	0.421424	0.00676441		TC0600011697.hg.1	CCDC167	coiled-coil domain containing 167	0.440081	0.00448792
TC1100008661.hg.1	EED	embryonic ectoderm development	0.353714	0.0251506		TC0900008587.hg.1	TLR4	toll-like receptor 4	0.421385	0.00677004		TC2000009954.hg.1	ZGPAT	zinc finger, CCCH-type with G-patch domain	0.44003	0.00449306
TC0600012625.hg.1	GPR63	G protein-coupled receptor 63	0.353646	0.0251804		TC1200012713.hg.1	MAP1LC3B2	microtubule-associated protein 1 light chain 3 beta 2	0.421357	0.00677413		TC0100017612.hg.1	TRIM11	tripartite motif containing 11	0.440024	0.00449372
TC2200008827.hg.1	TOB2	transducer of ERBB2, 2	0.353645	0.0251809		TC0400010775.hg.1	HOPX	HOP homeobox	0.421309	0.00678112		TC1100011122.hg.1	HRASLS5	HRAS-like suppressor family, member 5	0.44001	0.00449515
TC0300013019.hg.1	SI	sucrase-isomaltase (alpha-glucosidase)	0.353586	0.0252071		TC1100011268.hg.1	CATSPER1	cation channel, sperm associated 1	0.421153	0.00680381		TSUnmapped00000651.hg.1	HNRNPCL1	heterogeneous nuclear ribonucleoprotein C-like 1	0.439985	0.00449767
TC1900009396.hg.1	LONP1	lon peptidase 1, mitochondrial	0.353567	0.0252155		TC1200009735.hg.1	MRPL51	mitochondrial ribosomal protein L51	0.421076	0.00681499		TC0200011386.hg.1	PPP1R7	protein phosphatase 1, regulatory subunit 7	0.439967	0.00449947
TC0100011384.hg.1	MAPKAPK2	mitogen-activated protein kinase-activated protein kinase 2	0.353553	0.0252219		TC0600007832.hg.1	BRPF3	bromodomain and PHD finger containing 3	0.421029	0.00682177		TC2000010006.hg.1	EIF6	eukaryotic translation initiation factor 6	0.439745	0.00452214
TC0900010485.hg.1	GNAQ	guanine nucleotide binding protein (G protein), q polypeptide	-0.353519	0.0252369		TC1900007447.hg.1	ZNF101	zinc finger protein 101	-0.421002	0.00682568		TC0100014857.hg.1	GBP5	guanylate binding protein 5	0.439562	0.00454081
TC0600012654.hg.1	COQ3	coenzyme Q3 methyltransferase	0.353497	0.0252464		TC0800010630.hg.1	GGH	gamma-glutamyl hydrolase (conjugase, folylpolygammaglutamyl hydrolase)	0.420998	0.00682629		TC1900009417.hg.1	MLLT1	myeloid/lymphoid or mixed-lineage leukemia; translocated to, 1	0.439542	0.00454292
TC0200015431.hg.1	TMEM237	transmembrane protein 237	0.353471	0.0252581		TC1500009830.hg.1	LCTL	lactase-like	0.420817	0.00685283		TC1700009974.hg.1	SHMT1	serine hydroxymethyltransferase 1 (soluble)	0.439193	0.00457881
TC0900008670.hg.1	OR1Q1	olfactory receptor, family 1, subfamily Q, member 1	-0.353464	0.025261		TC0100018484.hg.1	MCL1	myeloid cell leukemia 1	0.420773	0.00685923		TC0900011872.hg.1	BRD3	bromodomain containing 3	0.438902	0.00460893
TC1900008456.hg.1	ELSPBP1	epididymal sperm binding protein 1	0.353449	0.0252678		TC1900007012.hg.1	LDLR	low density lipoprotein receptor	0.420657	0.00687624		TC0900009489.hg.1	GLDC	glycine dehydrogenase (decarboxylating)	0.438857	0.00461356
TC0100012675.hg.1	ACOT7	acyl-CoA thioesterase 7	0.353447	0.0252686		TC1000011524.hg.1	PIK3AP1	phosphoinositide-3-kinase adaptor protein 1	0.420636	0.0068793		TC0100007940.hg.1	CAP1	CAP, adenylate cyclase-associated protein 1 (yeast)	0.438796	0.00461994
TC0900009908.hg.1	RPP25L	ribonuclease P/MRP 25kDa subunit-like	0.353274	0.0253454		TC0300011023.hg.1	SHISA5	shisa family member 5	0.420585	0.00688674		TC0800012470.hg.1	TMEM71	transmembrane protein 71	-0.438644	0.00463577
TC0600012875.hg.1	FYN	FYN proto-oncogene, Src family tyrosine kinase	0.35325	0.0253559		TC1200009242.hg.1	SNRNP35	small nuclear ribonucleoprotein, U11/U12 35kDa subunit	0.420465	0.00690446		TC1100007951.hg.1	CCDC88B	coiled-coil domain containing 88B	0.438476	0.00465334
TC1100007632.hg.1	OR8K3	olfactory receptor, family 8, subfamily K, member 3 (gene/pseudogene)	0.353243	0.0253589		TC0400011721.hg.1	MAD2L1	MAD2 mitotic arrest deficient-like 1 (yeast)	0.420342	0.00692259		TC2100008164.hg.1	PSMG1	proteasome (prosome, macropain) assembly chaperone 1	0.438297	0.00467209
TC1000012600.hg.1	FAM24B	family with sequence similarity 24, member B	0.35321	0.0253737		TC0700008565.hg.1	SLC12A9	solute carrier family 12, member 9	0.420219	0.0069408		TC0600007480.hg.1	HLA-F	major histocompatibility complex, class I, F	0.43827	0.00467492
TC1200008477.hg.1	CRADD	CASP2 and RIPK1 domain containing adaptor with death domain	0.353208	0.0253745		TC0100016356.hg.1	F5	coagulation factor V (proaccelerin, labile factor)	0.420195	0.00694428		TC0200010834.hg.1	FAM134A	family with sequence similarity 134, member A	0.438179	0.00468454
TC1600007958.hg.1	MT1L	metallothionein 1L (gene/pseudogene)	0.353182	0.025386		TC1200006946.hg.1	H2AFJ	H2A histone family, member J	0.420024	0.00696968		TC0800009726.hg.1	MTMR7	myotubularin related protein 7	0.437927	0.00471105
TC0200008261.hg.1	VAMP5	vesicle associated membrane protein 5	0.353155	0.0253979		TC0200011386.hg.1	PPP1R7	protein phosphatase 1, regulatory subunit 7	0.41998	0.00697615		TC2000006446.hg.1	RBCK1	RanBP-type and C3HC4-type zinc finger containing 1	0.437908	0.00471306
TC1200009300.hg.1	BRI3BP	BRI3 binding protein	0.352996	0.0254685		TC0100013557.hg.1	SNRNP40	small nuclear ribonucleoprotein, U5 40kDa subunit	0.419952	0.00698036		TC0700012684.hg.1	AKR1B1	aldo-keto reductase family 1, member B1 (aldose reductase)	0.437839	0.00472039
TC0100017167.hg.1	LAMB3	laminin, beta 3	0.352898	0.0255121		TC0100011777.hg.1	H3F3A	H3 histone, family 3A	0.419863	0.00699358		TC0500013238.hg.1	ZMAT2	zinc finger, matrin-type 2	0.437569	0.0047491
TC0100015171.hg.1	HENMT1	HEN1 methyltransferase homolog 1 (Arabidopsis)	0.352896	0.0255134		TC0600011194.hg.1	ZNF204P	zinc finger protein 204, pseudogene	-0.419856	0.0069947		TC0100007334.hg.1	LYPLA2	lysophospholipase II	0.437454	0.00476133
TC1900006466.hg.1	CDC34	cell division cycle 34	0.352864	0.0255275		TC0400012618.hg.1	CASP3	caspase 3	0.419855	0.00699485		TC0500012979.hg.1	DDX41	DEAD (Asp-Glu-Ala-Asp) box polypeptide 41	0.437437	0.00476317
TC1600009040.hg.1	C16orf91	chromosome 16 open reading frame 91	0.352788	0.0255614		TC1900008957.hg.1	ZNF542P	zinc finger protein 542, pseudogene	-0.419748	0.0070107		TC2000007502.hg.1	DNTTIP1	deoxynucleotidyltransferase, terminal, interacting protein 1	0.43741	0.00476611
TC0500013261.hg.1	GALNT10	polypeptide N-acetylgalactosaminyltransferase 10	0.352749	0.0255789		TC0900009579.hg.1	ZDHHC21	zinc finger, DHHC-type containing 21	0.419739	0.00701202		TC0100015591.hg.1	PIAS3	protein inhibitor of activated STAT 3	0.437364	0.00477093
TC1100009453.hg.1	ST3GAL4	ST3 beta-galactoside alpha-2,3-sialyltransferase 4	0.352724	0.0255898		TC0500007365.hg.1	PELO	pelota homolog (Drosophila)	0.419671	0.00702225		TC1200010299.hg.1	H3F3C	H3 histone, family 3C	0.437265	0.00478163
TC0300014075.hg.1	TRIM59	tripartite motif containing 59	0.352708	0.0255971		TC1900010707.hg.1	SERTAD3	SERTA domain containing 3	0.419626	0.00702894		TC1700012482.hg.1	SIRT7	sirtuin 7	0.437225	0.00478584
TC0100015819.hg.1	S100A10	S100 calcium binding protein A10	0.352661	0.0256184		TC2000006631.hg.1	CRLS1	cardiolipin synthase 1	0.419601	0.0070327		TC1000009296.hg.1	PTPRE	protein tyrosine phosphatase, receptor type, E	0.437218	0.00478661
TC0500011157.hg.1	GCNT4	glucosaminyl (N-acetyl) transferase 4, core 2	-0.352551	0.0256676		TC0200007296.hg.1	GALM	galactose mutarotase (aldose 1-epimerase)	0.419402	0.00706263		TC0600011481.hg.1	AGPAT1	1-acylglycerol-3-phosphate O-acyltransferase 1	0.437197	0.00478893
TC2000009023.hg.1	SAMHD1	SAM domain and HD domain 1	-0.352539	0.0256729		TC0500013279.hg.1	LTC4S	leukotriene C4 synthase	0.419253	0.0070849		TC1600009035.hg.1	TSR3	TSR3, 20S rRNA accumulation, homolog (S. cerevisiae)	0.437194	0.00478922
TC1600011570.hg.1	CMC2	C-x(9)-C motif containing 2	0.352516	0.0256832		TC1100007448.hg.1	DGKZ	diacylglycerol kinase, zeta	0.419209	0.00709165		TC1000007925.hg.1	EIF4EBP2	eukaryotic translation initiation factor 4E binding protein 2	0.437057	0.00480394
TC0600012655.hg.1	PNISR	PNN-interacting serine/arginine-rich protein	-0.352408	0.0257317		TC1200011330.hg.1	E2F7	E2F transcription factor 7	0.418887	0.00714023		TC0700008494.hg.1	BUD31	BUD31 homolog	0.43697	0.00481331
TC0100008120.hg.1	HPDL	4-hydroxyphenylpyruvate dioxygenase-like	0.352333	0.0257651		TC0100006729.hg.1	PARK7	parkinson protein 7	0.418862	0.00714412		TC1400010704.hg.1	CRIP1	cysteine-rich protein 1 (intestinal)	0.436963	0.0048141
TC0100016022.hg.1	HDGF	hepatoma-derived growth factor	0.352241	0.0258069		TC0700009067.hg.1	ATP6V1F	ATPase, H+ transporting, lysosomal 14kDa, V1 subunit F	0.418842	0.00714714		TC0700009236.hg.1	CALD1	caldesmon 1	0.436748	0.00483729
TC1000010452.hg.1	ZNF32	zinc finger protein 32	0.352217	0.0258177		TC1900007365.hg.1	PIK3R2	phosphoinositide-3-kinase, regulatory subunit 2 (beta)	0.418692	0.00716981		TC1700008734.hg.1	AMZ2	archaelysin family metallopeptidase 2	0.436658	0.00484702
TC0700008095.hg.1	DTX2	deltex 2, E3 ubiquitin ligase	0.352214	0.0258191		TC1600009737.hg.1	GGA2	golgi-associated, gamma adaptin ear containing, ARF binding protein 2	0.418683	0.00717122		TC1900008172.hg.1	ZNF574	zinc finger protein 574	0.436594	0.00485393
TC0100018389.hg.1	CDK11A	cyclin-dependent kinase 11A	0.352162	0.0258424		TC1600011555.hg.1	SLC12A4	solute carrier family 12 (potassium/chloride transporter), member 4	0.418641	0.00717767		TC0100013339.hg.1	RUNX3	runt-related transcription factor 3	0.436297	0.00488632
TSUnmapped00000472.hg.1	RPS6KA1	ribosomal protein S6 kinase, 90kDa, polypeptide 1	-0.352158	0.0258441		TC1600008226.hg.1	NIP7	NIP7, nucleolar pre-rRNA processing protein	0.418631	0.00717911		TC0200015538.hg.1	KLF7	Kruppel-like factor 7 (ubiquitous)	-0.436085	0.00490956
TC1700007385.hg.1	NEK8	NIMA-related kinase 8	0.352056	0.0258902		TC0100010389.hg.1	HSD17B7	hydroxysteroid (17-beta) dehydrogenase 7	0.418602	0.00718359		TC1300006699.hg.1	ATP5EP2	ATP synthase, H+ transporting, mitochondrial F1 complex, epsilon subunit pseudogene 2	0.43585	0.0049353
TC0300009306.hg.1	RSRC1	arginine/serine-rich coiled-coil 1	0.35202	0.0259066		TC0100008308.hg.1	ZFYVE9	zinc finger, FYVE domain containing 9	-0.418376	0.00721803		TC0600011438.hg.1	LTB	lymphotoxin beta (TNF superfamily, member 3)	-0.435835	0.004937
TC0500012420.hg.1	IL17B	interleukin 17B	0.351981	0.025924		TC1000012603.hg.1	FAM53B	family with sequence similarity 53, member B	0.418268	0.00723459		TC0500012497.hg.1	TNIP1	TNFAIP3 interacting protein 1	0.435775	0.00494358
TC0100014926.hg.1	GFI1	growth factor independent 1 transcription repressor	0.351955	0.0259359		TC1400007098.hg.1	ARF6	ADP-ribosylation factor 6	0.418156	0.00725189		TC0900009690.hg.1	IFNW1	interferon, omega 1	0.435681	0.00495394
TC0200013746.hg.1	TGFBRAP1	transforming growth factor beta receptor associated protein 1	0.351929	0.0259475		TC1700009623.hg.1	PHF23	PHD finger protein 23	0.418081	0.00726338		TC0100015894.hg.1	JTB	jumping translocation breakpoint	0.435538	0.00496984
TC0X00009981.hg.1	IL2RG	interleukin 2 receptor, gamma	0.35191	0.0259559		TC0X00011173.hg.1	IDH3G	isocitrate dehydrogenase 3 (NAD+) gamma	0.417998	0.0072762		TC0100016903.hg.1	TMEM9	transmembrane protein 9	0.43551	0.00497291
TC0600010991.hg.1	MBOAT1	membrane bound O-acyltransferase domain containing 1	-0.351873	0.0259729		TC1400008677.hg.1	SLC7A7	solute carrier family 7 (amino acid transporter light chain, y+L system), member 7	0.417995	0.0072766		TC2000007191.hg.1	DYNLRB1	dynein, light chain, roadblock-type 1	0.435482	0.00497599
TC2000008726.hg.1	VSX1	visual system homeobox 1	0.351855	0.0259811		TC2200009333.hg.1	AP1B1	adaptor-related protein complex 1, beta 1 subunit	0.417969	0.00728064		TC1900007744.hg.1	DPY19L3	dpy-19-like 3 (C. elegans)	0.435382	0.00498715
TC1600009085.hg.1	NTHL1	nth-like DNA glycosylase 1	0.351831	0.0259918		TC1800007863.hg.1	ENOSF1	enolase superfamily member 1	-0.417968	0.00728079		TC0600014055.hg.1	NQO2	NAD(P)H dehydrogenase, quinone 2	0.435166	0.00501125
TC0400009330.hg.1	SAP30	Sin3A associated protein 30kDa	0.351805	0.0260037		TC1600010732.hg.1	NQO1	NAD(P)H dehydrogenase, quinone 1	0.417911	0.0072895		TC0400006994.hg.1	NCAPG	non-SMC condensin I complex subunit G	0.43509	0.00501969
TC1600007141.hg.1	LOC81691	exonuclease NEF-sp	0.351793	0.0260088		TC1800007446.hg.1	SEC11C	SEC11 homolog C, signal peptidase complex subunit	0.417825	0.00730289		TC0300008830.hg.1	NUDT16	nudix hydrolase 16	0.434825	0.00504936
TC0100015162.hg.1	NBPF4	neuroblastoma breakpoint family, member 4	0.351757	0.0260256		TC0200010523.hg.1	CD28	CD28 molecule	-0.417596	0.00733835		TC0600011443.hg.1	GPANK1	G-patch domain and ankyrin repeats 1	0.434558	0.00507949
TC1100011258.hg.1	FIBP	fibroblast growth factor (acidic) intracellular binding protein	0.351676	0.0260619		TC1700011736.hg.1	NT5C	5, 3-nucleotidase, cytosolic	0.417532	0.00734834		TC0600007864.hg.1	TBC1D22B	TBC1 domain family, member 22B	0.434353	0.0051027
TC0900009307.hg.1	ARRDC1	arrestin domain containing 1	0.351577	0.0261071		TC1900006494.hg.1	CFD	complement factor D (adipsin)	0.41732	0.00738133		TC0900008483.hg.1	SLC31A1	solute carrier family 31 (copper transporter), member 1	0.434257	0.00511361
TC0400006689.hg.1	MAN2B2	mannosidase, alpha, class 2B, member 2	0.351327	0.0262208		TC0900007092.hg.1	CCDC107	coiled-coil domain containing 107	0.417211	0.00739831		TC1700007780.hg.1	CASC3	cancer susceptibility candidate 3	0.434252	0.00511412
TC0900011428.hg.1	NDUFA8	NADH dehydrogenase (ubiquinone) 1 alpha subcomplex, 8, 19kDa	0.351255	0.0262536		TC0600007374.hg.1	HIST1H2AI	histone cluster 1, H2ai	0.41718	0.00740317		TC1900009310.hg.1	MATK	megakaryocyte-associated tyrosine kinase	0.434163	0.00512423
TC0600014110.hg.1	PSMB9	proteasome subunit beta 9	0.351249	0.0262567		TC0600007864.hg.1	TBC1D22B	TBC1 domain family, member 22B	0.417103	0.00741525		TC1500008984.hg.1	NOP10	NOP10 ribonucleoprotein	0.433907	0.00515346
TC0200014857.hg.1	FASTKD1	FAST kinase domains 1	-0.351111	0.0263197		TC1500007196.hg.1	SLC27A2	solute carrier family 27 (fatty acid transporter), member 2	0.417065	0.00742117		TC0100015196.hg.1	PSMA5	proteasome subunit alpha 5	0.433831	0.00516219
TC1700012093.hg.1	FASN	fatty acid synthase	0.350919	0.0264074		TC1300009598.hg.1	GPR183	G protein-coupled receptor 183	-0.417019	0.0074283		TC1400006851.hg.1	ARHGAP5	Rho GTPase activating protein 5	-0.433517	0.00519822
TC1100011833.hg.1	SYTL2	synaptotagmin-like 2	0.350708	0.0265045		TC1900012005.hg.1	PNKP	polynucleotide kinase 3-phosphatase	0.416963	0.00743709		TC0600014267.hg.1	ATF6B	activating transcription factor 6 beta	0.433485	0.00520191
TC0700011550.hg.1	POM121C	POM121 transmembrane nucleoporin C	0.350546	0.0265793		TC2000009748.hg.1	CABLES2	Cdk5 and Abl enzyme substrate 2	0.41689	0.00744854		TC1500006962.hg.1	RPUSD2	RNA pseudouridylate synthase domain containing 2	0.433463	0.00520447
TC0200013357.hg.1	KRCC1	lysine-rich coiled-coil 1	0.350525	0.026589		TC1600006870.hg.1	ATF7IP2	activating transcription factor 7 interacting protein 2	-0.41688	0.00745019		TC0100010185.hg.1	APOA1BP	apolipoprotein A-I binding protein	0.43337	0.00521525
TC1200011965.hg.1	NAA25	N(alpha)-acetyltransferase 25, NatB auxiliary subunit	-0.350497	0.0266018		TC0300007466.hg.1	ALAS1	5-aminolevulinate synthase 1	0.416796	0.00746344		TC2200006894.hg.1	UPB1	ureidopropionase, beta	0.433281	0.00522548
TC0200012994.hg.1	SNRPG	small nuclear ribonucleoprotein polypeptide G	0.350464	0.026617		TC0800007697.hg.1	CHCHD7	coiled-coil-helix-coiled-coil-helix domain containing 7	0.41664	0.00748805		TC0X00010671.hg.1	LAMP2	lysosomal-associated membrane protein 2	0.433267	0.00522709
TC1900008921.hg.1	ZNF865	zinc finger protein 865	0.350394	0.0266494		TC0100017229.hg.1	INTS7	integrator complex subunit 7	0.416461	0.00751637		TC0200007486.hg.1	TTC7A	tetratricopeptide repeat domain 7A	0.433255	0.00522854
TC0100012317.hg.1	OR2W5	olfactory receptor, family 2, subfamily W, member 5 (gene/pseudogene)	0.350393	0.0266498		TC1400008098.hg.1	GLRX5	glutaredoxin 5	0.416385	0.0075284		TC0X00011259.hg.1	STS	steroid sulfatase (microsomal), isozyme S	0.433161	0.00523941
TC1400009239.hg.1	GCH1	GTP cyclohydrolase 1	0.350306	0.0266901		TC1200012594.hg.1	ZNF705A	zinc finger protein 705A	-0.416351	0.00753378		TC0500008653.hg.1	UQCRQ	ubiquinol-cytochrome c reductase complex III subunit VII	0.433145	0.00524126
TC1900009445.hg.1	GPR108	G protein-coupled receptor 108	0.350191	0.0267434		TC1500007914.hg.1	TMEM266	transmembrane protein 266	0.416289	0.00754367		TC1900009628.hg.1	CDC37	cell division cycle 37	0.43298	0.00526041
TC0100011692.hg.1	MIA3	melanoma inhibitory activity family, member 3	0.350161	0.0267575		TC2000007069.hg.1	DEFB118	defensin, beta 118	-0.416273	0.00754624		TC1800007680.hg.1	CNDP2	CNDP dipeptidase 2 (metallopeptidase M20 family)	0.432968	0.00526185
TC1700012402.hg.1	KRT222	keratin 222, type II	0.350032	0.0268171		TC0400011548.hg.1	LEF1	lymphoid enhancer-binding factor 1	-0.416146	0.00756646		TC0400011791.hg.1	ANKRD50	ankyrin repeat domain 50	0.432817	0.0052794
TC1000009792.hg.1	USP6NL	USP6 N-terminal like	-0.34994	0.0268599		TC0600011560.hg.1	UQCC2	ubiquinol-cytochrome c reductase complex assembly factor 2	0.416029	0.0075851		TC1900009357.hg.1	MYDGF	myeloid-derived growth factor	0.432815	0.00527974
TC0200011129.hg.1	SAG	S-antigen; retina and pineal gland (arrestin)	0.349899	0.0268793		TC1900009372.hg.1	---	---	-0.415667	0.00764311		TC0X00008240.hg.1	PGRMC1	progesterone receptor membrane component 1	0.432584	0.00530669
TC1000008716.hg.1	GBF1	golgi brefeldin A resistant guanine nucleotide exchange factor 1	0.349862	0.0268962		TC0900009260.hg.1	MAN1B1	mannosidase, alpha, class 1B, member 1	0.415565	0.00765939		TC1900009346.hg.1	UBXN6	UBX domain protein 6	0.432509	0.00531554
TC1100010268.hg.1	TSG101	tumor susceptibility 101	0.349853	0.0269007		TC1100010733.hg.1	SPI1	Spi-1 proto-oncogene	0.415551	0.00766167		TC1900011841.hg.1	LMNB2	lamin B2	0.432501	0.00531642
TC1400009381.hg.1	KCNH5	potassium channel, voltage gated eag related subfamily H, member 5	0.349757	0.0269453		TC1600009322.hg.1	CARHSP1	calcium regulated heat stable protein 1	0.415493	0.00767102		TC0200010643.hg.1	RPE	ribulose-5-phosphate-3-epimerase	0.432443	0.00532324
TC0600011184.hg.1	HIST1H2BJ	histone cluster 1, H2bj	0.349748	0.0269494		TC1900008558.hg.1	MED25	mediator complex subunit 25	0.415382	0.00768901		TC1000012561.hg.1	JMJD1C	jumonji domain containing 1C	-0.432338	0.00533562
TC0300011058.hg.1	CDHR4	cadherin-related family member 4	0.349742	0.0269522		TC0400012901.hg.1	FBXL5	F-box and leucine-rich repeat protein 5	0.415351	0.00769392		TC0100015333.hg.1	PTPN22	protein tyrosine phosphatase, non-receptor type 22 (lymphoid)	0.432145	0.00535843
TC1900007887.hg.1	KIRREL2	kin of IRRE like 2 (Drosophila)	-0.349701	0.0269713		TC1900011379.hg.1	NLRP12	NLR family, pyrin domain containing 12	0.415246	0.00771102		TC1600011407.hg.1	CMTM1	CKLF-like MARVEL transmembrane domain containing 1	0.432139	0.00535912
TC1100008736.hg.1	NAALAD2	N-acetylated alpha-linked acidic dipeptidase 2	0.349654	0.0269932		TC0500007925.hg.1	RASGRF2	Ras protein-specific guanine nucleotide-releasing factor 2	-0.415144	0.00772758		TC0900011776.hg.1	UCK1	uridine-cytidine kinase 1	0.432108	0.00536283
TC1700008719.hg.1	KPNA2	karyopherin alpha 2 (RAG cohort 1, importin alpha 1)	0.349607	0.0270152		TC0200011974.hg.1	SF3B6	splicing factor 3b subunit 6	0.415114	0.00773234		TC0800012284.hg.1	EXTL3	exostosin-like glycosyltransferase 3	0.43206	0.00536847
TC1700012469.hg.1	SUMO2	small ubiquitin-like modifier 2	0.349509	0.027061		TC0200016562.hg.1	PHOSPHO2	phosphatase, orphan 2	-0.414761	0.00778986		TC1900009133.hg.1	POLR2E	polymerase (RNA) II (DNA directed) polypeptide E, 25kDa	0.431895	0.00538806
TC0700010907.hg.1	PGAM2	phosphoglycerate mutase 2 (muscle)	0.349445	0.0270912		TC1900011840.hg.1	TIMM13	translocase of inner mitochondrial membrane 13 homolog (yeast)	0.414602	0.00781597		TC0700013080.hg.1	RHEB	Ras homolog enriched in brain	0.431719	0.00540904
TC0300009337.hg.1	SMC4	structural maintenance of chromosomes 4	0.349257	0.0271795		TC0600011443.hg.1	GPANK1	G-patch domain and ankyrin repeats 1	0.414412	0.00784704		TC0800012165.hg.1	SCRIB	scribbled planar cell polarity protein	0.431699	0.00541141
TC1500009736.hg.1	PPIB	peptidylprolyl isomerase B (cyclophilin B)	0.349151	0.027229		TC0100009949.hg.1	PSMD4	proteasome 26S subunit, non-ATPase 4	0.414231	0.00787698		TC0600013433.hg.1	SF3B5	splicing factor 3b subunit 5	0.431678	0.00541391
TC0X00008518.hg.1	SAGE1	sarcoma antigen 1	0.34915	0.0272299		TC2000008894.hg.1	E2F1	E2F transcription factor 1	0.414206	0.00788098		TC0200014845.hg.1	SPC25	SPC25, NDC80 kinetochore complex component	0.431622	0.00542063
TC0500012390.hg.1	JAKMIP2	janus kinase and microtubule interacting protein 2	0.349118	0.0272447		TC1200008642.hg.1	PARPBP	PARP1 binding protein	0.414174	0.00788636		TC1100006487.hg.1	TALDO1	transaldolase 1	0.431555	0.00542859
TC0900011776.hg.1	UCK1	uridine-cytidine kinase 1	0.349031	0.0272858		TC0300011936.hg.1	CD47	CD47 molecule	0.41406	0.00790514		TC0100016199.hg.1	OLFML2B	olfactomedin like 2B	0.431244	0.00546599
TC0900011669.hg.1	SH3GLB2	SH3-domain GRB2-like endophilin B2	0.348991	0.0273046		TC1200009753.hg.1	MLF2	myeloid leukemia factor 2	0.414009	0.00791362		TC0500013415.hg.1	RAB24	RAB24, member RAS oncogene family	0.430894	0.00550829
TC1400007547.hg.1	EXD2	exonuclease 3-5 domain containing 2	-0.348925	0.027336		TC1100012197.hg.1	GUCY1A2	guanylate cyclase 1, soluble, alpha 2	0.41399	0.00791675		TC1900008911.hg.1	NAT14	N-acetyltransferase 14 (GCN5-related, putative)	0.430831	0.00551583
TC0600007868.hg.1	RNF8	ring finger protein 8, E3 ubiquitin protein ligase	0.348897	0.0273491		TC0300014034.hg.1	COX17	COX17 cytochrome c oxidase copper chaperone	0.413948	0.00792372		TC1200009558.hg.1	NINJ2	ninjurin 2	0.430826	0.00551649
TC1300006919.hg.1	FREM2	FRAS1 related extracellular matrix protein 2	0.348852	0.0273704		TC0900007096.hg.1	CREB3	cAMP responsive element binding protein 3	0.413755	0.00795583		TC0200007261.hg.1	QPCT	glutaminyl-peptide cyclotransferase	0.430798	0.00551983
TC1700010891.hg.1	PLEKHM1	pleckstrin homology domain containing, family M (with RUN domain) member 1	0.348761	0.0274134		TC1200009121.hg.1	NME2P1	NME/NM23 nucleoside diphosphate kinase 2 pseudogene 1	0.41372	0.0079616		TC0700012996.hg.1	ZNF746	zinc finger protein 746	0.430651	0.00553777
TC1900011837.hg.1	UQCR11	ubiquinol-cytochrome c reductase, complex III subunit XI	0.348754	0.0274168		TC0100009365.hg.1	AHCYL1	adenosylhomocysteinase like 1	0.413705	0.00796414		TC0200015607.hg.1	MYL1	myosin light chain 1	0.430505	0.00555554
TC1600008226.hg.1	NIP7	NIP7, nucleolar pre-rRNA processing protein	0.348634	0.0274736		TC1500010729.hg.1	SERF2	small EDRK-rich factor 2	0.413682	0.00796795		TC1500007057.hg.1	TUBGCP4	tubulin, gamma complex associated protein 4	0.430369	0.00557218
TC0500010197.hg.1	ZNF622	zinc finger protein 622	0.348595	0.0274919		TC0700013419.hg.1	ARPC1A	actin related protein 2/3 complex subunit 1A	0.413676	0.00796891		TC1100011260.hg.1	C11orf68	chromosome 11 open reading frame 68	0.430346	0.005575
TC1000011736.hg.1	OBFC1	oligonucleotide/oligosaccharide-binding fold containing 1	-0.348452	0.0275597		TC0300013919.hg.1	SLC51A	solute carrier family 51, alpha subunit	0.413577	0.00798542		TC0900010800.hg.1	ECM2	extracellular matrix protein 2, female organ and adipocyte specific	0.430284	0.00558256
TC1300006770.hg.1	ALOX5AP	arachidonate 5-lipoxygenase-activating protein	0.348381	0.0275939		TC0900008891.hg.1	LRRC8A	leucine rich repeat containing 8 family, member A	0.413327	0.00802721		TC0700009067.hg.1	ATP6V1F	ATPase, H+ transporting, lysosomal 14kDa, V1 subunit F	0.430258	0.00558576
TSUnmapped00000138.hg.1	HYOU1	hypoxia up-regulated 1	0.348316	0.0276248		TC0200015573.hg.1	CRYGB	crystallin gamma B	0.413304	0.00803107		TC1200012730.hg.1	PXMP2	peroxisomal membrane protein 2	0.430061	0.00561003
TC0900006582.hg.1	TPD52L3	tumor protein D52-like 3	-0.348286	0.027639		TC2000006446.hg.1	RBCK1	RanBP-type and C3HC4-type zinc finger containing 1	0.413184	0.00805123		TC1000011683.hg.1	ACTR1A	ARP1 actin-related protein 1 homolog A, centractin alpha (yeast)	0.429697	0.00565498
TC0100014269.hg.1	FAM151A	family with sequence similarity 151, member A	0.348214	0.0276731		TC2000010027.hg.1	TMEM189-UBE2V1	TMEM189-UBE2V1 readthrough	0.412932	0.00809373		TC0400011548.hg.1	LEF1	lymphoid enhancer-binding factor 1	-0.429631	0.00566308
TC0600007248.hg.1	HIST1H2BA	histone cluster 1, H2ba	0.348165	0.0276965		TC0700013395.hg.1	GTPBP10	GTP-binding protein 10 (putative)	-0.41293	0.008094		TC1500006999.hg.1	NUSAP1	nucleolar and spindle associated protein 1	0.429554	0.00567265
TC1900007320.hg.1	DDA1	DET1 and DDB1 associated 1	0.348151	0.0277031		TC1700006654.hg.1	RNF167	ring finger protein 167	0.412926	0.00809475		TC0100013409.hg.1	GPATCH3	G-patch domain containing 3	0.429546	0.00567371
TC1900008187.hg.1	TMEM145	transmembrane protein 145	0.348067	0.0277433		TC1100006442.hg.1	NLRP6	NLR family, pyrin domain containing 6	-0.412903	0.00809867		TC1000010925.hg.1	PRF1	perforin 1 (pore forming protein)	0.429501	0.00567933
TC0900009957.hg.1	HINT2	histidine triad nucleotide binding protein 2	0.34795	0.0277994		TC1200006787.hg.1	GABARAPL1	GABA(A) receptor-associated protein like 1	0.412895	0.00810004		TC0300013972.hg.1	SLC26A6	solute carrier family 26 (anion exchanger), member 6	0.429439	0.00568694
TC0100018108.hg.1	OR1C1	olfactory receptor, family 1, subfamily C, member 1	0.347913	0.0278169		TC1600006628.hg.1	KCTD5	potassium channel tetramerization domain containing 5	0.412857	0.00810636		TC0100017926.hg.1	GREM2	gremlin 2, DAN family BMP antagonist	-0.429317	0.0057022
TC0400011207.hg.1	HELQ	helicase, POLQ-like	-0.347664	0.0279365		TC1000008574.hg.1	PGAM1	phosphoglycerate mutase 1 (brain)	0.412851	0.00810743		TC1900006621.hg.1	S1PR4	sphingosine-1-phosphate receptor 4	0.429301	0.00570416
TC0100012940.hg.1	HNRNPCL4	heterogeneous nuclear ribonucleoprotein C-like 4	0.347635	0.0279505		TC1700012230.hg.1	ZNF207	zinc finger protein 207	0.412709	0.00813142		TC1600011574.hg.1	GINS2	GINS complex subunit 2 (Psf2 homolog)	0.429188	0.00571835
TC0200011624.hg.1	CMPK2	cytidine monophosphate (UMP-CMP) kinase 2, mitochondrial	0.347634	0.0279509		TC1000011720.hg.1	CALHM3	calcium homeostasis modulator 3	0.412586	0.00815227		TC0600007842.hg.1	SRSF3	serine/arginine-rich splicing factor 3	0.429174	0.00572008
TC0400007520.hg.1	RASL11B	RAS-like, family 11, member B	0.347504	0.0280137		TC1000012600.hg.1	FAM24B	family with sequence similarity 24, member B	0.412353	0.00819196		TC0500009161.hg.1	SAP30L	SAP30-like	0.429169	0.00572067
TC0700010585.hg.1	JAZF1	JAZF zinc finger 1	0.347473	0.0280287		TC1900006468.hg.1	GZMM	granzyme M	0.412328	0.00819631		TC0300013919.hg.1	SLC51A	solute carrier family 51, alpha subunit	0.429141	0.0057242
TC1900011987.hg.1	NOVA2	neuro-oncological ventral antigen 2	0.347461	0.0280344		TC2200008898.hg.1	TTLL1	tubulin tyrosine ligase-like family member 1	0.412106	0.00823433		TC0600014249.hg.1	HIST1H2BC	histone cluster 1, H2bc	0.429116	0.00572736
TC0900012219.hg.1	CDKN2A	cyclin-dependent kinase inhibitor 2A	0.347385	0.0280708		TC0600011134.hg.1	HIST1H4D	histone cluster 1, H4d	0.412038	0.00824591		TC0100013134.hg.1	CAPZB	capping protein (actin filament) muscle Z-line, beta	0.429035	0.00573751
TC0100018540.hg.1	ACBD6	acyl-CoA binding domain containing 6	0.347332	0.0280964		TC1100008144.hg.1	GSTP1	glutathione S-transferase pi 1	0.412009	0.00825092		TC0100011999.hg.1	NTPCR	nucleoside-triphosphatase, cancer-related	0.428927	0.00575112
TC1900011971.hg.1	LYPD5	LY6/PLAUR domain containing 5	0.347303	0.0281105		TC1400010791.hg.1	SLC25A29	solute carrier family 25 (mitochondrial carnitine/acylcarnitine carrier), member 29	0.411802	0.00828658		TC1400010045.hg.1	SERPINA1	serpin peptidase inhibitor, clade A (alpha-1 antiproteinase, antitrypsin), member 1	0.428807	0.00576622
TC1900010067.hg.1	PBX4	pre-B-cell leukemia homeobox 4	0.347289	0.0281172		TC1100011058.hg.1	FTH1	ferritin, heavy polypeptide 1	0.411729	0.0082991		TC1600009992.hg.1	BCL7C	B-cell CLL/lymphoma 7C	0.428631	0.00578837
TC1200010762.hg.1	KRT74	keratin 74, type II	0.347257	0.0281327		TC0200010502.hg.1	FAM117B	family with sequence similarity 117, member B	-0.411695	0.00830489		TC0100015856.hg.1	S100A12	S100 calcium binding protein A12	0.428493	0.00580584
TC0100011148.hg.1	CAMSAP2	calmodulin regulated spectrin-associated protein family, member 2	-0.347152	0.0281838		TC0400009694.hg.1	ATP5I	ATP synthase, H+ transporting, mitochondrial Fo complex subunit E	0.411686	0.0083065		TC0700008519.hg.1	ZSCAN21	zinc finger and SCAN domain containing 21	0.428431	0.00581373
TC0600010021.hg.1	SYTL3	synaptotagmin-like 3	0.346999	0.0282579		TC0900011404.hg.1	STOM	stomatin	0.411683	0.00830711		TC1100012545.hg.1	TRIM29	tripartite motif containing 29	0.428336	0.00582588
TC1900007103.hg.1	GCDH	glutaryl-CoA dehydrogenase	-0.346812	0.0283485		TC0500006730.hg.1	CCT5	chaperonin containing TCP1, subunit 5 (epsilon)	0.411646	0.00831345		TC2200007287.hg.1	CYTH4	cytohesin 4	0.428318	0.00582809
TC1200009735.hg.1	MRPL51	mitochondrial ribosomal protein L51	0.346807	0.028351		TC1100010290.hg.1	E2F8	E2F transcription factor 8	0.411641	0.00831428		TC1500010093.hg.1	ETFA	electron-transfer-flavoprotein, alpha polypeptide	0.42831	0.00582917
TC1900010612.hg.1	MAP4K1	mitogen-activated protein kinase kinase kinase kinase 1	0.346624	0.0284403		TC0500013010.hg.1	NHP2	NHP2 ribonucleoprotein	0.411459	0.00834579		TC0100018430.hg.1	SMIM12	small integral membrane protein 12	0.428231	0.00583916
TC0700009067.hg.1	ATP6V1F	ATPase, H+ transporting, lysosomal 14kDa, V1 subunit F	0.34655	0.0284766		TC0700008494.hg.1	BUD31	BUD31 homolog	0.411375	0.00836039		TC1900007418.hg.1	ARMC6	armadillo repeat containing 6	0.428144	0.00585031
TC0600012358.hg.1	PHIP	pleckstrin homology domain interacting protein	-0.346538	0.0284824		TC0300013949.hg.1	SATB1	SATB homeobox 1	-0.411183	0.00839371		TC0300011108.hg.1	NPRL2	NPR2-like, GATOR1 complex subunit	0.428019	0.00586633
TC1500007060.hg.1	MAP1A	microtubule associated protein 1A	-0.346535	0.0284836		TC2200007312.hg.1	LGALS1	lectin, galactoside-binding, soluble, 1	0.411165	0.00839698		TC1100013007.hg.1	ZFP91-CNTF	ZFP91-CNTF readthrough (NMD candidate)	0.427997	0.00586903
TC0100013650.hg.1	A3GALT2	alpha 1,3-galactosyltransferase 2	0.34647	0.0285155		TC1100013175.hg.1	HNRNPUL2-BSCL2	HNRNPUL2-BSCL2 readthrough (NMD candidate)	0.411089	0.00841019		TC1100006925.hg.1	PDE3B	phosphodiesterase 3B, cGMP-inhibited	-0.427932	0.00587745
TC1600011463.hg.1	PGP	phosphoglycolate phosphatase	0.346315	0.0285912		TC0600014099.hg.1	GTF2H4	general transcription factor IIH subunit 4	0.411058	0.0084156		TC0800006663.hg.1	ERI1	exoribonuclease 1	0.427888	0.00588302
TC0200008059.hg.1	STAMBP	STAM binding protein	0.346314	0.0285917		TC0500012017.hg.1	IRF1	interferon regulatory factor 1	0.410887	0.0084455		TC1200010794.hg.1	ITGB7	integrin beta 7	0.42783	0.00589047
TC1300006699.hg.1	ATP5EP2	ATP synthase, H+ transporting, mitochondrial F1 complex, epsilon subunit pseudogene 2	0.346284	0.0286065		TC0200011020.hg.1	SP140	SP140 nuclear body protein	0.410824	0.00845649		TSUnmapped00000819.hg.1	PCYT1A	phosphate cytidylyltransferase 1, choline, alpha	0.427635	0.00591555
TC0300006483.hg.1	BHLHE40	basic helix-loop-helix family, member e40	0.346231	0.0286327		TC1900007425.hg.1	RFXANK	regulatory factor X-associated ankyrin-containing protein	0.4108	0.00846077		TC1900009757.hg.1	FARSA	phenylalanyl-tRNA synthetase alpha subunit	0.427619	0.00591761
TC1700009393.hg.1	RILP	Rab interacting lysosomal protein	-0.346156	0.0286695		TC0100007207.hg.1	PINK1	PTEN induced putative kinase 1	0.410378	0.00853501		TSUnmapped00000642.hg.1	AC254944.3	---	0.427518	0.00593063
TC1600011426.hg.1	ATXN1L	ataxin 1-like	0.346149	0.028673		TC0500007792.hg.1	HEXB	hexosaminidase B (beta polypeptide)	0.410234	0.00856047		TC0900011254.hg.1	CDC26	cell division cycle 26	0.427315	0.00595697
TC0100018355.hg.1	RHOU	ras homolog family member U	0.346134	0.0286803		TC1900006766.hg.1	HSD11B1L	hydroxysteroid (11-beta) dehydrogenase 1-like	0.41022	0.00856308		TC0600014264.hg.1	DDAH2	dimethylarginine dimethylaminohydrolase 2	0.427284	0.00596094
TC1900010221.hg.1	ZNF681	zinc finger protein 681	-0.346048	0.0287223		TC1200011891.hg.1	GIT2	G protein-coupled receptor kinase interacting ArfGAP 2	0.410082	0.00858751		TC2000008653.hg.1	CD93	CD93 molecule	0.427207	0.00597103
TC1900009133.hg.1	POLR2E	polymerase (RNA) II (DNA directed) polypeptide E, 25kDa	0.346044	0.0287245		TC1600011330.hg.1	ATP6V0C	ATPase, H+ transporting, lysosomal 16kDa, V0 subunit c	0.410054	0.00859239		TC1100013191.hg.1	POLD4	polymerase (DNA-directed), delta 4, accessory subunit	0.427186	0.00597376
TC0600013542.hg.1	ULBP3	UL16 binding protein 3	0.34603	0.0287314		TC1100012225.hg.1	NPAT	nuclear protein, ataxia-telangiectasia locus	-0.40987	0.00862524		TC2000009458.hg.1	NFATC2	nuclear factor of activated T-cells, cytoplasmic, calcineurin-dependent 2	0.426935	0.00600635
TC0100009468.hg.1	LRIG2	leucine-rich repeats and immunoglobulin-like domains 2	-0.345876	0.028807		TC0500011260.hg.1	SERINC5	serine incorporator 5	-0.409591	0.0086751		TC0200011020.hg.1	SP140	SP140 nuclear body protein	0.426911	0.00600956
TC0600014328.hg.1	OSTM1	osteopetrosis associated transmembrane protein 1	0.345875	0.0288076		TC0600011135.hg.1	HIST1H3D	histone cluster 1, H3d	0.409469	0.00869699		TC0900007877.hg.1	GADD45G	growth arrest and DNA-damage-inducible, gamma	0.426574	0.00605366
TC1900006520.hg.1	ATP5D	ATP synthase, H+ transporting, mitochondrial F1 complex, delta subunit	0.345859	0.0288156		TC2000008678.hg.1	CST3	cystatin C	0.409345	0.00871922		TC0900009933.hg.1	FAM214B	family with sequence similarity 214, member B	0.426437	0.00607179
TC1900009966.hg.1	PLVAP	plasmalemma vesicle associated protein	-0.345785	0.0288519		TC0300012790.hg.1	TMEM183B	transmembrane protein 183B	0.409251	0.00873627		TC1600009956.hg.1	BOLA2B	bolA family member 2B	0.426014	0.00612777
TC0600014258.hg.1	HLA-B	major histocompatibility complex, class I, B	0.345773	0.0288582		TC0X00006460.hg.1	ASMT	acetylserotonin O-methyltransferase	0.409094	0.00876452		TC0500008777.hg.1	KIF20A	kinesin family member 20A	0.425739	0.00616436
TC0100015855.hg.1	PGLYRP4	peptidoglycan recognition protein 4	-0.345689	0.0288997		TC0500013109.hg.1	ZFP62	ZFP62 zinc finger protein	-0.409061	0.00877053		TC0300008369.hg.1	ATP6V1A	ATPase, H+ transporting, lysosomal 70kDa, V1 subunit A	0.425729	0.00616574
TC0800012128.hg.1	RHPN1-AS1	RHPN1 antisense RNA 1 (head to head)	0.345644	0.0289218		TC0300010999.hg.1	MAP4	microtubule associated protein 4	0.409041	0.0087741		TC2200008630.hg.1	TST	thiosulfate sulfurtransferase (rhodanese)	0.425414	0.00620788
TC1200009253.hg.1	ATP6V0A2	ATPase, H+ transporting, lysosomal V0 subunit a2	0.345585	0.0289511		TC1900009558.hg.1	ZNF558	zinc finger protein 558	-0.40903	0.00877621		TC2200008018.hg.1	TRMT2A	tRNA methyltransferase 2 homolog A	0.425119	0.00624761
TC1100008044.hg.1	DRAP1	DR1-associated protein 1 (negative cofactor 2 alpha)	0.345574	0.0289564		TC0700008081.hg.1	MDH2	malate dehydrogenase 2	0.408967	0.00878759		TC0600014215.hg.1	GMDS	GDP-mannose 4,6-dehydratase	0.424855	0.00628338
TC1900011281.hg.1	ZNF615	zinc finger protein 615	-0.345463	0.0290116		TC0700009692.hg.1	SLC4A2	solute carrier family 4 (anion exchanger), member 2	0.408802	0.00881746		TC1200010795.hg.1	RARG	retinoic acid receptor, gamma	-0.42479	0.00629224
TC0500007016.hg.1	LSP1P3	lymphocyte-specific protein 1 pseudogene 3	0.345459	0.0290134		TC0300013814.hg.1	ZNF662	zinc finger protein 662	-0.408747	0.0088275		TC2000007819.hg.1	CSTF1	cleavage stimulation factor, 3 pre-RNA, subunit 1	0.424771	0.00629481
TC0100007442.hg.1	ZNF593	zinc finger protein 593	0.345445	0.0290204		TC0100015743.hg.1	ENSA	endosulfine alpha	0.408674	0.00884083		TC0100016020.hg.1	ISG20L2	interferon stimulated exonuclease gene 20kDa like 2	0.424706	0.00630373
TC0900008803.hg.1	SLC2A8	solute carrier family 2 (facilitated glucose transporter), member 8	0.345387	0.0290494		TC0400010132.hg.1	TAPT1	transmembrane anterior posterior transformation 1	-0.408225	0.00892285		TC0X00011411.hg.1	PNCK	pregnancy up-regulated nonubiquitous CaM kinase	0.424696	0.00630506
TC0600011491.hg.1	HLA-DRB5	major histocompatibility complex, class II, DR beta 5	0.345358	0.0290634		TC0100013087.hg.1	RCC2	regulator of chromosome condensation 2	0.408173	0.00893249		TC1200010006.hg.1	PLBD1	phospholipase B domain containing 1	0.42461	0.00631679
TC0600009622.hg.1	CCDC28A	coiled-coil domain containing 28A	0.34515	0.0291671		TC1900012036.hg.1	LILRB3	leukocyte immunoglobulin-like receptor, subfamily B (with TM and ITIM domains), member 3	0.407906	0.00898169		TC0100011661.hg.1	MARK1	MAP/microtubule affinity-regulating kinase 1	0.424609	0.00631687
TC0100018356.hg.1	RHOU	ras homolog family member U	0.345135	0.0291746		TC1500010292.hg.1	SEC11A	SEC11 homolog A, signal peptidase complex subunit	0.407812	0.0089991		TC0700007633.hg.1	SUMF2	sulfatase modifying factor 2	0.424599	0.0063183
TC0600011140.hg.1	HIST1H3F	histone cluster 1, H3f	0.345092	0.0291961		TC0400011748.hg.1	CCNA2	cyclin A2	0.407597	0.00903893		TSUnmapped00000027.hg.1	MLXIP	MLX interacting protein	-0.424552	0.00632462
TC2000007191.hg.1	DYNLRB1	dynein, light chain, roadblock-type 1	0.344999	0.0292425		TC1500010463.hg.1	PRC1	protein regulator of cytokinesis 1	0.407579	0.00904219		TC0900009276.hg.1	NELFB	negative elongation factor complex member B	0.424484	0.00633401
TC2100008545.hg.1	NRIP1	nuclear receptor interacting protein 1	-0.344897	0.0292931		TC0500013100.hg.1	FLT4	fms-related tyrosine kinase 4	-0.407509	0.00905518		TC2000007227.hg.1	ROMO1	reactive oxygen species modulator 1	0.424475	0.00633512
TC0100010192.hg.1	RRNAD1	ribosomal RNA adenine dimethylase domain containing 1	0.344854	0.0293146		TC1200008921.hg.1	OAS2	2-5-oligoadenylate synthetase 2	0.407506	0.00905581		TC1900006766.hg.1	HSD11B1L	hydroxysteroid (11-beta) dehydrogenase 1-like	0.424415	0.00634333
TC0100014193.hg.1	TXNDC12	thioredoxin domain containing 12 (endoplasmic reticulum)	0.344734	0.0293748		TC0X00007507.hg.1	EFNB1	ephrin-B1	0.407368	0.00908148		TC0600010066.hg.1	IGF2R	insulin-like growth factor 2 receptor	0.424377	0.00634858
TC1600011356.hg.1	MPV17L	MPV17 mitochondrial membrane protein-like	0.344699	0.0293926		TC1600011426.hg.1	ATXN1L	ataxin 1-like	0.407174	0.00911767		TC1900007100.hg.1	MAST1	microtubule associated serine/threonine kinase 1	0.424233	0.0063684
TC0400011180.hg.1	SCD5	stearoyl-CoA desaturase 5	0.344653	0.0294154		TC0100013718.hg.1	LSM10	LSM10, U7 small nuclear RNA associated	0.40708	0.00913518		TC1100013027.hg.1	COX8A	cytochrome c oxidase subunit VIIIA (ubiquitous)	0.424066	0.00639136
TC1100009200.hg.1	CD3E	CD3e molecule, epsilon (CD3-TCR complex)	0.344589	0.0294477		TC0900011918.hg.1	FCN1	ficolin (collagen/fibrinogen domain containing) 1	0.406917	0.00916584		TC0700011344.hg.1	GUSB	glucuronidase, beta	0.423958	0.00640623
TC1500006818.hg.1	EMC4	ER membrane protein complex subunit 4	0.344517	0.0294839		TC1100013222.hg.1	CARD16	caspase recruitment domain family, member 16	0.406853	0.00917793		TC0100009937.hg.1	C1orf56	chromosome 1 open reading frame 56	0.423858	0.00642002
TC0600011227.hg.1	HIST1H4K	histone cluster 1, H4k	0.344486	0.0294996		TC0100015550.hg.1	FAM72C	family with sequence similarity 72, member C	0.406849	0.00917866		TC1700012087.hg.1	STRA13	stimulated by retinoic acid 13	0.42385	0.00642109
TC0X00010131.hg.1	PGAM4	phosphoglycerate mutase family member 4	0.344428	0.0295286		TC1900009820.hg.1	DDX39A	DEAD (Asp-Glu-Ala-Asp) box polypeptide 39A	0.406748	0.00919765		TC0300008735.hg.1	RAB7A	RAB7A, member RAS oncogene family	0.423708	0.00644082
TC1300009288.hg.1	KCTD12	potassium channel tetramerization domain containing 12	-0.344374	0.0295557		TC0600011912.hg.1	SLC35B2	solute carrier family 35 (adenosine 3-phospho 5-phosphosulfate transporter), member B2	0.40662	0.00922183		TC1900011001.hg.1	STRN4	striatin, calmodulin binding protein 4	0.423698	0.00644221
TC2200007490.hg.1	MEI1	meiotic double-stranded break formation protein 1	0.344302	0.0295923		TSUnmapped00000027.hg.1	MLXIP	MLX interacting protein	-0.406501	0.00924431		TC0200016585.hg.1	MOB4	MOB family member 4, phocein	0.423604	0.0064552
TC0100008094.hg.1	RNF220	ring finger protein 220	0.344294	0.0295962		TC0700010020.hg.1	PSMG3	proteasome (prosome, macropain) assembly chaperone 3	0.406489	0.00924654		TC1900008084.hg.1	PSMC4	proteasome 26S subunit, ATPase 4	0.423572	0.00645977
TC0300010474.hg.1	PP2D1	protein phosphatase 2C-like domain containing 1	0.344157	0.0296653		TC1900007320.hg.1	DDA1	DET1 and DDB1 associated 1	0.406467	0.00925069		TC1200010927.hg.1	ATP5B	ATP synthase, H+ transporting, mitochondrial F1 complex, beta polypeptide	0.423422	0.00648066
TSUnmapped00000012.hg.1	LRP6	LDL receptor related protein 6	-0.344123	0.0296824		TC2000009198.hg.1	ADA	adenosine deaminase	0.406429	0.00925784		TC0200016647.hg.1	DPY30	dpy-30 histone methyltransferase complex regulatory subunit	0.423405	0.00648294
TC1700007829.hg.1	KRTAP9-7	keratin associated protein 9-7	-0.344038	0.0297254		TC1700011032.hg.1	GNGT2	guanine nucleotide binding protein (G protein), gamma transducing activity polypeptide 2	0.406411	0.00926131		TC1200012721.hg.1	ARL6IP4	ADP-ribosylation factor like GTPase 6 interacting protein 4	0.423371	0.00648777
TC1200007866.hg.1	SHMT2	serine hydroxymethyltransferase 2 (mitochondrial)	0.344	0.0297448		TC0600007380.hg.1	HIST1H2AL	histone cluster 1, H2al	0.406352	0.00927244		TC0700012182.hg.1	NAMPT	nicotinamide phosphoribosyltransferase	0.423349	0.00649072
TC2000009972.hg.1	SNRPB	small nuclear ribonucleoprotein polypeptides B and B1	0.343993	0.0297483		TC1700010202.hg.1	KIAA0100	KIAA0100	0.406334	0.00927603		TC1900007844.hg.1	LSR	lipolysis stimulated lipoprotein receptor	-0.42334	0.00649202
TC0500010203.hg.1	MYO10	myosin X	0.343979	0.0297552		TC1800009243.hg.1	SERPINB10	serpin peptidase inhibitor, clade B (ovalbumin), member 10	0.406322	0.00927831		TC1900007087.hg.1	WDR83	WD repeat domain 83	0.423251	0.00650454
TC1300006508.hg.1	IL17D	interleukin 17D	0.343976	0.0297569		TC0400006538.hg.1	TACC3	transforming, acidic coiled-coil containing protein 3	0.406264	0.00928916		TC1900009872.hg.1	RASAL3	RAS protein activator like 3	0.423097	0.00652607
TC1900008279.hg.1	BCL3	B-cell CLL/lymphoma 3	0.343946	0.0297718		TC0200013323.hg.1	CD8A	CD8a molecule	0.406173	0.00930655		TC0100018185.hg.1	MINOS1	mitochondrial inner membrane organizing system 1	0.42301	0.00653826
TC0800011158.hg.1	C8orf37	chromosome 8 open reading frame 37	0.343941	0.0297743		TC0100009040.hg.1	RPAP2	RNA polymerase II associated protein 2	0.406058	0.00932839		TC1500010727.hg.1	CCNDBP1	cyclin D-type binding-protein 1	0.42294	0.00654807
TC1400007154.hg.1	GNG2	guanine nucleotide binding protein (G protein), gamma 2	0.343853	0.0298193		TC2000007294.hg.1	CTNNBL1	catenin, beta like 1	0.40605	0.00932998		TC0300010664.hg.1	GLB1	galactosidase beta 1	0.422871	0.00655788
TC0100007370.hg.1	RCAN3	RCAN family member 3	-0.343804	0.0298441		TC1100010897.hg.1	UBE2L6	ubiquitin-conjugating enzyme E2L 6	0.405763	0.00938487		TC1900011940.hg.1	ECH1	enoyl-CoA hydratase 1, peroxisomal	0.422679	0.00658489
TC1900009346.hg.1	UBXN6	UBX domain protein 6	0.343789	0.0298518		TC0100008126.hg.1	AKR1A1	aldo-keto reductase family 1, member A1 (aldehyde reductase)	0.405731	0.00939099		TC0700011494.hg.1	BCL7B	B-cell CLL/lymphoma 7B	0.422574	0.00659978
TC0200015364.hg.1	SATB2	SATB homeobox 2	0.343785	0.0298537		TC2200006793.hg.1	GGTLC2	gamma-glutamyltransferase light chain 2	0.405704	0.00939617		TC0300012191.hg.1	PARP9	poly(ADP-ribose) polymerase family member 9	0.422519	0.00660753
TC1900007871.hg.1	COX6B1	cytochrome c oxidase subunit VIb polypeptide 1 (ubiquitous)	0.343646	0.0299243		TC1500010770.hg.1	GOLGA6D	golgin A6 family, member D	0.405532	0.00942932		TC1900010961.hg.1	IRF2BP1	interferon regulatory factor 2 binding protein 1	0.422459	0.00661603
TC1100013045.hg.1	SIPA1	signal-induced proliferation-associated 1	0.343578	0.0299588		TC1000011485.hg.1	PDLIM1	PDZ and LIM domain 1	0.405487	0.00943785		TC0600007287.hg.1	HIST1H3E	histone cluster 1, H3e	0.422446	0.00661795
TC1100010730.hg.1	ACP2	acid phosphatase 2, lysosomal	0.343541	0.0299778		TC1100006541.hg.1	LSP1	lymphocyte-specific protein 1	0.405463	0.00944263		TC0200008502.hg.1	NCAPH	non-SMC condensin I complex subunit H	0.422432	0.00661988
TC1000011683.hg.1	ACTR1A	ARP1 actin-related protein 1 homolog A, centractin alpha (yeast)	0.343516	0.0299906		TC0X00006803.hg.1	EIF2S3	eukaryotic translation initiation factor 2, subunit 3 gamma, 52kDa	-0.405432	0.00944846		TC0500009762.hg.1	TRIM41	tripartite motif containing 41	0.422176	0.00665642
TC0600007623.hg.1	SKIV2L	SKI2 homolog, superkiller viralicidic activity 2-like	0.343489	0.0300043		TC0X00009462.hg.1	CASK	calcium/calmodulin-dependent serine protein kinase (MAGUK family)	-0.405405	0.00945381		TC0300013469.hg.1	SST	somatostatin	0.421997	0.00668191
TC0100010193.hg.1	PRCC	papillary renal cell carcinoma (translocation-associated)	0.343431	0.0300338		TC1900010943.hg.1	RTN2	reticulon 2	0.405323	0.0094695		TC1900006507.hg.1	CNN2	calponin 2	0.421928	0.00669185
TSUnmapped00000713.hg.1	FMN1	formin 1	-0.343361	0.0300695		TC0300010984.hg.1	ELP6	elongator acetyltransferase complex subunit 6	0.405294	0.00947514		TC1100011265.hg.1	EIF1AD	eukaryotic translation initiation factor 1A domain containing	0.421865	0.00670095
TC1100008991.hg.1	DDX10	DEAD (Asp-Glu-Ala-Asp) box polypeptide 10	0.34335	0.0300755		TC0600014258.hg.1	HLA-B	major histocompatibility complex, class I, B	0.405044	0.00952359		TC1200007560.hg.1	DNAJC22	DnaJ (Hsp40) homolog, subfamily C, member 22	0.421799	0.0067104
TC0100018184.hg.1	CROCC	ciliary rootlet coiled-coil, rootletin	0.343276	0.0301132		TC1700007997.hg.1	GRN	granulin	0.405027	0.00952694		TC1600007112.hg.1	CCP110	centriolar coiled coil protein 110kDa	0.421583	0.00674143
TC0700010924.hg.1	NPC1L1	NPC1-like 1	0.343244	0.0301294		TC1200010794.hg.1	ITGB7	integrin beta 7	0.405006	0.00953101		TC2000009388.hg.1	PTGIS	prostaglandin I2 (prostacyclin) synthase	-0.421536	0.00674828
TC1600006760.hg.1	UBN1	ubinuclein 1	0.343237	0.0301333		TC0200012098.hg.1	RBKS	ribokinase	0.404961	0.00953966		TC1700007014.hg.1	UBB	ubiquitin B	0.421462	0.00675891
TC0X00007686.hg.1	PBDC1	polysaccharide biosynthesis domain containing 1	0.343236	0.0301334		TC0400010780.hg.1	SPINK2	serine peptidase inhibitor, Kazal type 2 (acrosin-trypsin inhibitor)	-0.404926	0.00954653		TC0700010020.hg.1	PSMG3	proteasome (prosome, macropain) assembly chaperone 3	0.421424	0.00676439
TC1700011744.hg.1	MIF4GD	MIF4G domain containing	0.343158	0.0301734		TC1600006653.hg.1	THOC6	THO complex 6	0.404894	0.00955273		TC2100008385.hg.1	SUMO3	small ubiquitin-like modifier 3	0.421258	0.0067885
TC0100018282.hg.1	POLR3GL	polymerase (RNA) III (DNA directed) polypeptide G (32kD)-like	0.34296	0.0302752		TC1100013191.hg.1	POLD4	polymerase (DNA-directed), delta 4, accessory subunit	0.404857	0.00955988		TC1700009592.hg.1	MED31	mediator complex subunit 31	0.421147	0.00680469
TC0500009881.hg.1	MRPL36	mitochondrial ribosomal protein L36	0.342924	0.0302937		TC1100012995.hg.1	PTPMT1	protein tyrosine phosphatase, mitochondrial 1	0.404743	0.00958223		TC1500009120.hg.1	RMDN3	regulator of microtubule dynamics 3	0.421006	0.00682519
TC1900008221.hg.1	PINLYP	phospholipase A2 inhibitor and LY6/PLAUR domain containing	0.342872	0.0303204		TC0900010769.hg.1	NFIL3	nuclear factor, interleukin 3 regulated	0.40464	0.00960222		TC1200012575.hg.1	DYRK4	dual specificity tyrosine-(Y)-phosphorylation regulated kinase 4	0.420834	0.0068503
TC0100015918.hg.1	UBE2Q1	ubiquitin-conjugating enzyme E2Q family member 1	0.342773	0.030371		TC1100012140.hg.1	DCUN1D5	DCN1, defective in cullin neddylation 1, domain containing 5	0.40459	0.00961208		TC1200011985.hg.1	DDX54	DEAD (Asp-Glu-Ala-Asp) box polypeptide 54	0.420811	0.00685358
TC0100016162.hg.1	B4GALT3	UDP-Gal:betaGlcNAc beta 1,4- galactosyltransferase, polypeptide 3	0.342739	0.030389		TC1900006645.hg.1	HMG20B	high mobility group 20B	0.404574	0.0096152		TSUnmapped00000077.hg.1	HMBS	hydroxymethylbilane synthase	0.420712	0.00686815
TC1200011393.hg.1	PPFIA2	protein tyrosine phosphatase, receptor type, f polypeptide (PTPRF), interacting protein (liprin), alpha 2	0.342727	0.0303948		TC1800009214.hg.1	NDUFV2	NADH dehydrogenase (ubiquinone) flavoprotein 2, 24kDa	0.404432	0.00964301		TC0700010035.hg.1	MAD1L1	MAD1 mitotic arrest deficient-like 1 (yeast)	0.420698	0.0068702
TC0100012947.hg.1	PRAMEF14	PRAME family member 14	0.342714	0.0304018		TC2000007224.hg.1	SPAG4	sperm associated antigen 4	0.404419	0.0096456		TC0600011459.hg.1	HSPA1L	heat shock 70kDa protein 1-like	0.420698	0.00687023
TC1700010222.hg.1	PHF12	PHD finger protein 12	0.342244	0.0306451		TC0300007495.hg.1	SPCS1	signal peptidase complex subunit 1	0.404373	0.00965471		TC1600011553.hg.1	PSMB10	proteasome subunit beta 10	0.420614	0.00688248
TC0700010687.hg.1	KBTBD2	kelch repeat and BTB (POZ) domain containing 2	-0.342227	0.0306534		TC1800009289.hg.1	ACAA2	acetyl-CoA acyltransferase 2	0.404287	0.00967155		TC2100008465.hg.1	MCM3AP	minichromosome maintenance complex component 3 associated protein	0.420518	0.00689662
TC1600009961.hg.1	CD2BP2	CD2 (cytoplasmic tail) binding protein 2	0.342199	0.0306681		TC0100015819.hg.1	S100A10	S100 calcium binding protein A10	0.404191	0.00969039		TC1400007950.hg.1	CALM1	calmodulin 1 (phosphorylase kinase, delta)	0.420334	0.0069238
TC1200009911.hg.1	MAGOHB	mago homolog B, exon junction complex core component	0.342173	0.0306818		TC0500012956.hg.1	HK3	hexokinase 3 (white cell)	0.404126	0.00970324		TC1500009782.hg.1	PDCD7	programmed cell death 7	0.420332	0.00692413
TC1900009999.hg.1	IL12RB1	interleukin 12 receptor, beta 1	0.34214	0.0306989		TC0X00008240.hg.1	PGRMC1	progesterone receptor membrane component 1	0.40403	0.00972223		TC1000009802.hg.1	UPF2	UPF2 regulator of nonsense transcripts homolog (yeast)	0.420103	0.00695789
TSUnmapped00000100.hg.1	ZNF780B	zinc finger protein 780B	-0.342133	0.0307026		TC1700006592.hg.1	GSG2	germ cell associated 2 (haspin)	0.40399	0.00973018		TC2100007492.hg.1	U2AF1	U2 small nuclear RNA auxiliary factor 1	0.419952	0.0069804
TC2000009954.hg.1	ZGPAT	zinc finger, CCCH-type with G-patch domain	0.342082	0.0307289		TC1600011421.hg.1	VPS4A	vacuolar protein sorting 4 homolog A (S. cerevisiae)	0.403789	0.00976994		TC2200008370.hg.1	XBP1	X-box binding protein 1	0.419943	0.00698167
TC2100006714.hg.1	NCAM2	neural cell adhesion molecule 2	-0.342039	0.0307512		TC0100015196.hg.1	PSMA5	proteasome subunit alpha 5	0.403788	0.00977007		TC1000011679.hg.1	CUEDC2	CUE domain containing 2	0.419724	0.00701441
TC0800008772.hg.1	NDUFB9	NADH dehydrogenase (ubiquinone) 1 beta subcomplex, 9, 22kDa	0.342023	0.0307598		TC1900011941.hg.1	HNRNPL	heterogeneous nuclear ribonucleoprotein L	0.403736	0.00978054		TC1100012949.hg.1	IFITM1	interferon induced transmembrane protein 1	0.419662	0.00702366
TC0100015591.hg.1	PIAS3	protein inhibitor of activated STAT 3	0.341997	0.0307733		TC1900007826.hg.1	ZNF30	zinc finger protein 30	-0.403715	0.00978456		TC1400010726.hg.1	ADCY4	adenylate cyclase 4	0.419635	0.00702757
TC0100010102.hg.1	FLAD1	flavin adenine dinucleotide synthetase 1	0.34196	0.0307927		TSUnmapped00000322.hg.1	HYOU1	hypoxia up-regulated 1	0.403645	0.00979855		TC1100008505.hg.1	EMSY	EMSY BRCA2-interacting transcriptional repressor	0.419488	0.00704958
TC1700008194.hg.1	ABI3	ABI family, member 3	0.341813	0.0308691		TC0X00011204.hg.1	LAGE3	L antigen family, member 3	0.403635	0.00980044		TC1900012005.hg.1	PNKP	polynucleotide kinase 3-phosphatase	0.419446	0.00705593
TC0100013998.hg.1	HECTD3	HECT domain containing E3 ubiquitin protein ligase 3	0.341712	0.0309221		TC1200010840.hg.1	GTSF1	gametocyte specific factor 1	0.403583	0.00981094		TC0300010966.hg.1	CCDC12	coiled-coil domain containing 12	0.419317	0.00707537
TC0100010161.hg.1	PMF1	polyamine-modulated factor 1	0.341567	0.0309977		TC1900007366.hg.1	MPV17L2	MPV17 mitochondrial membrane protein-like 2	0.403503	0.00982675		TC0300007435.hg.1	DOCK3	dedicator of cytokinesis 3	-0.419315	0.00707562
TC1100009026.hg.1	SIK2	salt-inducible kinase 2	0.341561	0.0310008		TSUnmapped00000012.hg.1	LRP6	LDL receptor related protein 6	-0.403462	0.00983508		TC0500011497.hg.1	GLRX	glutaredoxin	0.419268	0.00708277
TC0300010424.hg.1	DPH3	diphthamide biosynthesis 3	0.341413	0.0310785		TC0900007618.hg.1	PCSK5	proprotein convertase subtilisin/kexin type 5	-0.403436	0.00984013		TC0400009746.hg.1	SLBP	stem-loop binding protein	0.419105	0.00710722
TC0200008554.hg.1	COX5B	cytochrome c oxidase subunit Vb	0.341384	0.0310937		TC1900009888.hg.1	OR10H1	olfactory receptor, family 10, subfamily H, member 1	-0.403426	0.00984212		TC1700010888.hg.1	ARHGAP27	Rho GTPase activating protein 27	0.418773	0.00715763
TC1500010018.hg.1	SEMA7A	semaphorin 7A, GPI membrane anchor (John Milton Hagen blood group)	0.341175	0.0312037		TC0700011532.hg.1	NCF1C	neutrophil cytosolic factor 1C pseudogene	0.40324	0.00987945		TC0200016732.hg.1	MZT2A	mitotic spindle organizing protein 2A	0.418765	0.00715877
TC0100018466.hg.1	DENND2C	DENN/MADD domain containing 2C	0.34113	0.0312273		TC1700012073.hg.1	P4HB	prolyl 4-hydroxylase, beta polypeptide	0.403012	0.00992524		TC0X00009981.hg.1	IL2RG	interleukin 2 receptor, gamma	0.418627	0.00717975
TC1600011557.hg.1	TERF2	telomeric repeat binding factor 2	0.341088	0.0312494		TC0100014227.hg.1	MAGOH	mago homolog, exon junction complex core component	0.402971	0.00993334		TC0100010939.hg.1	PLA2G4A	phospholipase A2, group IVA (cytosolic, calcium-dependent)	0.418578	0.00718723
TC1700006638.hg.1	ARRB2	arrestin, beta 2	0.34108	0.0312536		TC1200008592.hg.1	SCYL2	SCY1-like, kinase-like 2	0.402936	0.00994054		TC1900009792.hg.1	PODNL1	podocan-like 1	0.418575	0.00718766
TC1900010050.hg.1	SUGP1	SURP and G-patch domain containing 1	0.341062	0.0312633		TC0X00011184.hg.1	IRAK1	interleukin 1 receptor associated kinase 1	0.40274	0.00997999		TC0900006560.hg.1	PDCD1LG2	programmed cell death 1 ligand 2	0.418415	0.00721212
TC0700012867.hg.1	TRPV6	transient receptor potential cation channel, subfamily V, member 6	0.341023	0.0312839		TC0300006564.hg.1	IL17RE	interleukin 17 receptor E	-0.402663	0.00999549		TC1200008795.hg.1	ACACB	acetyl-CoA carboxylase beta	-0.418381	0.00721737
TC1500007822.hg.1	CD276	CD276 molecule	0.341016	0.0312873		TC1700008868.hg.1	TMEM104	transmembrane protein 104	0.402653	0.00999758		TSUnmapped00000626.hg.1	FMN1	formin 1	-0.418258	0.00723616
TC1900011957.hg.1	GSK3A	glycogen synthase kinase 3 alpha	0.340967	0.0313133		TC0100006880.hg.1	TNFRSF8	tumor necrosis factor receptor superfamily, member 8	0.402593	0.0100097		TC0600009789.hg.1	TAB2	TGF-beta activated kinase 1/MAP3K7 binding protein 2	-0.41819	0.00724667
TC1000010930.hg.1	PCBD1	pterin-4 alpha-carbinolamine dehydratase/dimerization cofactor of hepatocyte nuclear factor 1 alpha	0.340857	0.0313717		TC0300007259.hg.1	CCRL2	chemokine (C-C motif) receptor-like 2	0.402581	0.0100121		TC0700013592.hg.1	ATP5J2-PTCD1	ATP5J2-PTCD1 readthrough	0.4181	0.00726041
TC0100018418.hg.1	IFFO2	intermediate filament family orphan 2	0.340784	0.03141		TC0600011185.hg.1	HIST1H2BK	histone cluster 1, H2bk	0.402552	0.0100179		TC1000007990.hg.1	DDIT4	DNA damage inducible transcript 4	0.418052	0.00726777
TC0X00007199.hg.1	WAS	Wiskott-Aldrich syndrome	0.340728	0.03144		TC0300010213.hg.1	RPUSD3	RNA pseudouridylate synthase domain containing 3	0.40252	0.0100244		TC1400010700.hg.1	SIVA1	SIVA1, apoptosis-inducing factor	0.41804	0.00726968
TC0100017078.hg.1	RAB29	RAB29, member RAS oncogene family	0.340468	0.0315781		TC1900009369.hg.1	PLIN3	perilipin 3	0.402217	0.0100861		TC1900010221.hg.1	ZNF681	zinc finger protein 681	-0.41789	0.00729284
TC0500012501.hg.1	CCDC69	coiled-coil domain containing 69	0.340465	0.0315796		TC1100013091.hg.1	SDHD	succinate dehydrogenase complex subunit D, integral membrane protein	0.402149	0.0101		TC0900007953.hg.1	CENPP	centromere protein P	0.417869	0.00729604
TC1100012197.hg.1	GUCY1A2	guanylate cyclase 1, soluble, alpha 2	0.340391	0.031619		TC1600011570.hg.1	CMC2	C-x(9)-C motif containing 2	0.402097	0.0101106		TC0100014926.hg.1	GFI1	growth factor independent 1 transcription repressor	0.417824	0.00730306
TC0900010800.hg.1	ECM2	extracellular matrix protein 2, female organ and adipocyte specific	0.340296	0.0316694		TC0900009860.hg.1	AQP3	aquaporin 3 (Gill blood group)	-0.402012	0.0101281		TC1200009172.hg.1	ORAI1	ORAI calcium release-activated calcium modulator 1	0.417784	0.00730911
TC1100008144.hg.1	GSTP1	glutathione S-transferase pi 1	0.340272	0.0316824		TC1600007229.hg.1	UBFD1	ubiquitin family domain containing 1	0.401976	0.0101353		TC0500009852.hg.1	TERT	telomerase reverse transcriptase	0.417717	0.00731963
TC1500008995.hg.1	GOLGA8B	golgin A8 family, member B	-0.340232	0.0317038		TC2000008860.hg.1	COMMD7	COMM domain containing 7	0.401938	0.0101431		TC2000008721.hg.1	APMAP	adipocyte plasma membrane associated protein	0.417665	0.00732763
TC0600012539.hg.1	GABRR1	gamma-aminobutyric acid (GABA) A receptor, rho 1	-0.340224	0.0317077		TC2100008559.hg.1	C21orf59	chromosome 21 open reading frame 59	0.401885	0.0101541		TC2100008495.hg.1	IL10RB	interleukin 10 receptor, beta	0.417643	0.00733096
TC0900011654.hg.1	ZDHHC12	zinc finger, DHHC-type containing 12	0.340204	0.0317188		TC0200011990.hg.1	PTRHD1	peptidyl-tRNA hydrolase domain containing 1	0.401841	0.0101631		TC1400008749.hg.1	RABGGTA	Rab geranylgeranyltransferase, alpha subunit	0.417397	0.00736929
TC1600011460.hg.1	SPSB3	splA/ryanodine receptor domain and SOCS box containing 3	0.340181	0.0317308		TC0500009856.hg.1	CLPTM1L	CLPTM1-like	0.401836	0.0101641		TC1900006994.hg.1	DNM2	dynamin 2	0.417359	0.00737513
TC0300010772.hg.1	XIRP1	xin actin binding repeat containing 1	0.34018	0.0317312		TSUnmapped00000258.hg.1	SURF4	surfeit 4	0.401836	0.0101642		TC0200016000.hg.1	GPR55	G protein-coupled receptor 55	0.417341	0.00737802
TC0100018531.hg.1	PIGC	phosphatidylinositol glycan anchor biosynthesis class C	-0.339923	0.0318691		TC0600008109.hg.1	VEGFA	vascular endothelial growth factor A	0.401796	0.0101723		TC0200008955.hg.1	PSD4	pleckstrin and Sec7 domain containing 4	0.417283	0.00738712
TC1900008825.hg.1	PRKCG	protein kinase C, gamma	0.339833	0.0319171		TC0400007293.hg.1	UBE2K	ubiquitin conjugating enzyme E2K	0.401788	0.0101739		TC1100008139.hg.1	AIP	aryl hydrocarbon receptor interacting protein	0.417253	0.00739172
TC0X00010375.hg.1	ZMAT1	zinc finger, matrin-type 1	-0.339812	0.0319287		TC1900008161.hg.1	CEACAM3	carcinoembryonic antigen-related cell adhesion molecule 3	0.401788	0.010174		TC0100013072.hg.1	ATP13A2	ATPase type 13A2	0.417234	0.0073947
TC2000006541.hg.1	ITPA	inosine triphosphatase (nucleoside triphosphate pyrophosphatase)	0.339747	0.0319633		TC0100010625.hg.1	FASLG	Fas ligand (TNF superfamily, member 6)	0.40157	0.0102188		TC2200009262.hg.1	EIF3L	eukaryotic translation initiation factor 3, subunit L	-0.41714	0.00740937
TC0400012143.hg.1	FBXW7	F-box and WD repeat domain containing 7, E3 ubiquitin protein ligase	0.339739	0.0319677		TC1900011682.hg.1	RAB8A	RAB8A, member RAS oncogene family	0.401565	0.0102199		TC0700008527.hg.1	LAMTOR4	late endosomal/lysosomal adaptor, MAPK and MTOR activator 4	0.417004	0.00743079
TC0X00009648.hg.1	TFE3	transcription factor binding to IGHM enhancer 3	0.3397	0.0319886		TC1100012269.hg.1	ARHGAP20	Rho GTPase activating protein 20	0.401519	0.0102294		TC1100011288.hg.1	MRPL11	mitochondrial ribosomal protein L11	0.416882	0.00744984
TC0100007469.hg.1	RPS6KA1	ribosomal protein S6 kinase, 90kDa, polypeptide 1	0.3397	0.0319887		TC2200008356.hg.1	TTC28	tetratricopeptide repeat domain 28	-0.401466	0.0102402		TC0400012245.hg.1	FAM198B	family with sequence similarity 198, member B	0.416881	0.00744998
TC1000008744.hg.1	TRIM8	tripartite motif containing 8	0.339685	0.0319968		TC0900011013.hg.1	ERP44	endoplasmic reticulum protein 44	0.401428	0.0102482		TC1600007990.hg.1	RSPRY1	ring finger and SPRY domain containing 1	0.416854	0.00745427
TC0100007694.hg.1	HPCA	hippocalcin	0.339418	0.0321403		TC1900008103.hg.1	PLD3	phospholipase D family, member 3	0.401178	0.0103		TC0500013217.hg.1	COMMD10	COMM domain containing 10	0.416789	0.00746455
TC2100007032.hg.1	CBR1	carbonyl reductase 1	0.339361	0.0321715		TSUnmapped00000695.hg.1	ARHGAP11A	Rho GTPase activating protein 11A	0.400919	0.0103539		TC1200012105.hg.1	WSB2	WD repeat and SOCS box containing 2	0.416468	0.00751514
TC1900008372.hg.1	PPP5C	protein phosphatase 5, catalytic subunit	0.33935	0.0321769		TC1500010093.hg.1	ETFA	electron-transfer-flavoprotein, alpha polypeptide	0.400893	0.0103593		TC0600011381.hg.1	FLOT1	flotillin 1	0.416468	0.00751519
TC0X00009271.hg.1	ARX	aristaless related homeobox	0.339345	0.0321797		TC1900009546.hg.1	PRAM1	PML-RARA regulated adaptor molecule 1	0.400648	0.0104105		TC0100013748.hg.1	GNL2	guanine nucleotide binding protein-like 2 (nucleolar)	0.41625	0.00754991
TC1200011037.hg.1	FAM19A2	family with sequence similarity 19 (chemokine (C-C motif)-like), member A2	0.339343	0.032181		TC0100009658.hg.1	SRGAP2C	SLIT-ROBO Rho GTPase activating protein 2C	0.400634	0.0104135		TC1400009710.hg.1	ACYP1	acylphosphatase 1, erythrocyte (common) type	0.415924	0.00760184
TC0300013934.hg.1	EMC3	ER membrane protein complex subunit 3	0.339289	0.0322101		TC1400010631.hg.1	IFT43	intraflagellar transport 43	0.400588	0.010423		TC0400007315.hg.1	CHRNA9	cholinergic receptor, nicotinic alpha 9	-0.415723	0.00763403
TC1700011407.hg.1	CYB561	cytochrome b561	0.339192	0.0322628		TC1900008507.hg.1	FTL	ferritin, light polypeptide	0.400587	0.0104232		TSUnmapped00000179.hg.1	DYRK1B	dual specificity tyrosine-(Y)-phosphorylation regulated kinase 1B	0.41564	0.00764738
TC0X00008081.hg.1	ATG4A	autophagy related 4A, cysteine peptidase	0.339167	0.0322764		TC1900011155.hg.1	IRF3	interferon regulatory factor 3	0.400577	0.0104253		TC0200014995.hg.1	WIPF1	WAS/WASL interacting protein family, member 1	0.415549	0.00766206
TC1800008776.hg.1	FECH	ferrochelatase	0.338995	0.0323696		TC0400012952.hg.1	BDH2	3-hydroxybutyrate dehydrogenase, type 2	0.400455	0.0104509		TC1600010858.hg.1	RFWD3	ring finger and WD repeat domain 3	0.415529	0.0076652
TC0X00011221.hg.1	GAB3	GRB2-associated binding protein 3	0.338908	0.0324169		TC1700009498.hg.1	ATP2A3	ATPase, Ca++ transporting, ubiquitous	0.400362	0.0104705		TC0900011669.hg.1	SH3GLB2	SH3-domain GRB2-like endophilin B2	0.41541	0.00768443
TC1000008063.hg.1	ADK	adenosine kinase	-0.338894	0.0324241		TC0100015397.hg.1	CD58	CD58 molecule	0.400339	0.0104754		TSUnmapped00000244.hg.1	HYOU1	hypoxia up-regulated 1	0.415405	0.00768522
TC0X00011205.hg.1	UBL4A	ubiquitin-like 4A	0.338893	0.0324246		TC1600008153.hg.1	TMEM208	transmembrane protein 208	0.40031	0.0104814		TC0X00011415.hg.1	NAA10	N(alpha)-acetyltransferase 10, NatA catalytic subunit	0.415219	0.00771536
TC0100013445.hg.1	IFI6	interferon, alpha-inducible protein 6	0.338889	0.0324272		TC1600011554.hg.1	LCAT	lecithin-cholesterol acyltransferase	0.400307	0.0104821		TC0800012404.hg.1	GTF2E2	general transcription factor IIE subunit 2	0.414842	0.00777668
TC2000009916.hg.1	TGIF2-C20orf24	TGIF2-C20orf24 readthrough	0.33883	0.0324591		TC1900011787.hg.1	POLD1	polymerase (DNA directed), delta 1, catalytic subunit	0.400254	0.0104933		TC1100009924.hg.1	OR51B4	olfactory receptor, family 51, subfamily B, member 4	0.414803	0.00778296
TC0100017258.hg.1	BATF3	basic leucine zipper transcription factor, ATF-like 3	0.338778	0.0324876		TC1700008028.hg.1	NMT1	N-myristoyltransferase 1	0.400253	0.0104934		TC1100007448.hg.1	DGKZ	diacylglycerol kinase, zeta	0.414775	0.00778762
TC1800009223.hg.1	RNF138	ring finger protein 138, E3 ubiquitin protein ligase	-0.338762	0.0324961		TC0600008059.hg.1	CNPY3	canopy FGF signaling regulator 3	0.400183	0.0105082		TSUnmapped00000661.hg.1	INPP5D	inositol polyphosphate-5-phosphatase D	0.414625	0.0078121
TC1600010453.hg.1	CCDC102A	coiled-coil domain containing 102A	0.338746	0.0325049		TC0100014849.hg.1	GBP3	guanylate binding protein 3	0.400141	0.010517		TC0200011237.hg.1	COPS8	COP9 signalosome subunit 8	0.414592	0.00781751
TC1700011017.hg.1	SNF8	SNF8, ESCRT-II complex subunit	0.338665	0.0325489		TC1700010847.hg.1	GJC1	gap junction protein gamma 1	0.40005	0.0105364		TC0700009692.hg.1	SLC4A2	solute carrier family 4 (anion exchanger), member 2	0.414476	0.00783657
TC0200009402.hg.1	MGAT5	mannosyl (alpha-1,6-)-glycoprotein beta-1,6-N-acetyl-glucosaminyltransferase	-0.33851	0.0326336		TC1900009757.hg.1	FARSA	phenylalanyl-tRNA synthetase alpha subunit	0.400037	0.0105392		TC1000009873.hg.1	DCLRE1C	DNA cross-link repair 1C	0.414471	0.00783738
TC0600011459.hg.1	HSPA1L	heat shock 70kDa protein 1-like	0.338399	0.0326945		TC0100014250.hg.1	TMEM59	transmembrane protein 59	0.399989	0.0105493		TC0X00009911.hg.1	VSIG4	V-set and immunoglobulin domain containing 4	0.414436	0.00784314
TC0900009202.hg.1	GPSM1	G-protein signaling modulator 1	0.338314	0.0327409		TC0900009274.hg.1	TUBB4B	tubulin, beta 4B class IVb	0.399809	0.0105874		TC1700008661.hg.1	PRKCA	protein kinase C, alpha	-0.414359	0.00785586
TC1100009450.hg.1	DCPS	decapping enzyme, scavenger	0.338281	0.032759		TC0300012164.hg.1	POLQ	polymerase (DNA directed), theta	0.399649	0.0106215		TC0300011383.hg.1	PSMD6	proteasome 26S subunit, non-ATPase 6	0.414238	0.00787571
TC0100008641.hg.1	MIER1	mesoderm induction early response 1, transcriptional regulator	0.338243	0.03278		TC0X00009384.hg.1	DYNLT3	dynein, light chain, Tctex-type 3	-0.399515	0.0106501		TC1600011374.hg.1	SPN	sialophorin	0.414217	0.00787929
TC1200009740.hg.1	IFFO1	intermediate filament family orphan 1	0.338242	0.0327805		TC0500007138.hg.1	IL7R	interleukin 7 receptor	-0.399502	0.010653		TC0600007700.hg.1	KIFC1	kinesin family member C1	0.414181	0.00788509
TC0X00011238.hg.1	CLIC2	chloride intracellular channel 2	0.33822	0.0327924		TC0200016382.hg.1	PDCD1	programmed cell death 1	0.399493	0.0106548		TC0300007466.hg.1	ALAS1	5-aminolevulinate synthase 1	0.414046	0.00790755
TC0200008262.hg.1	RNF181	ring finger protein 181	0.338186	0.0328112		TC0X00008831.hg.1	ATP6AP1	ATPase, H+ transporting, lysosomal accessory protein 1	0.399444	0.0106653		TC0500012965.hg.1	LMAN2	lectin, mannose-binding 2	0.413989	0.00791691
TC0300008514.hg.1	NDUFB4	NADH dehydrogenase (ubiquinone) 1 beta subcomplex, 4, 15kDa	0.338174	0.0328176		TC1200010976.hg.1	AGAP2	ArfGAP with GTPase domain, ankyrin repeat and PH domain 2	0.399418	0.0106708		TC0700010170.hg.1	RNF216	ring finger protein 216	-0.413978	0.0079187
TC0200014995.hg.1	WIPF1	WAS/WASL interacting protein family, member 1	0.338144	0.032834		TC0100016476.hg.1	KIAA0040	KIAA0040	0.399302	0.0106957		TC1900008509.hg.1	RUVBL2	RuvB-like AAA ATPase 2	0.413975	0.00791923
TC0600012002.hg.1	CRISP2	cysteine-rich secretory protein 2	0.338048	0.0328871		TC0800006980.hg.1	SLC39A14	solute carrier family 39 (zinc transporter), member 14	0.399249	0.010707		TC0600007301.hg.1	BTN3A2	butyrophilin, subfamily 3, member A2	0.413962	0.00792149
TC0500008702.hg.1	CAMLG	calcium modulating ligand	0.338037	0.0328932		TC0200010643.hg.1	RPE	ribulose-5-phosphate-3-epimerase	0.399227	0.0107118		TC0900011177.hg.1	TXN	thioredoxin	0.413856	0.00793892
TSUnmapped00000439.hg.1	TRAPPC4	trafficking protein particle complex 4	0.337851	0.0329954		TC0200013602.hg.1	TSGA10	testis specific 10	-0.399146	0.0107292		TC0100006773.hg.1	SPSB1	splA/ryanodine receptor domain and SOCS box containing 1	0.413783	0.00795109
TC1400008908.hg.1	EAPP	E2F-associated phosphoprotein	0.337821	0.0330117		TC1100007518.hg.1	OR4S1	olfactory receptor, family 4, subfamily S, member 1	0.399129	0.0107329		TC0100013018.hg.1	ZBTB17	zinc finger and BTB domain containing 17	0.413521	0.00799488
TC0700010046.hg.1	FTSJ2	FtsJ RNA methyltransferase homolog 2 (E. coli)	0.337559	0.0331569		TC0900006961.hg.1	DNAJA1	DnaJ (Hsp40) homolog, subfamily A, member 1	0.399119	0.0107351		TC1100009615.hg.1	VPS26B	VPS26 retromer complex component B	0.413507	0.00799716
TC1800009281.hg.1	IER3IP1	immediate early response 3 interacting protein 1	0.337516	0.0331807		TC2200009273.hg.1	APOBEC3F	apolipoprotein B mRNA editing enzyme, catalytic polypeptide-like 3F	0.399115	0.0107357		TC1100013036.hg.1	PPP2R5B	protein phosphatase 2, regulatory subunit B, beta	0.413426	0.00801063
TC1100009864.hg.1	RHOG	ras homolog family member G	0.337469	0.0332066		TC1600007958.hg.1	MT1L	metallothionein 1L (gene/pseudogene)	0.399063	0.010747		TC0300006556.hg.1	OGG1	8-oxoguanine DNA glycosylase	0.413406	0.00801399
TC1900011851.hg.1	NDUFA11	NADH dehydrogenase (ubiquinone) 1 alpha subcomplex, 11, 14.7kDa	0.337435	0.0332253		TC0900007877.hg.1	GADD45G	growth arrest and DNA-damage-inducible, gamma	0.399027	0.0107549		TC0100013718.hg.1	LSM10	LSM10, U7 small nuclear RNA associated	0.413344	0.00802435
TC0100010115.hg.1	TRIM46	tripartite motif containing 46	-0.33732	0.0332891		TC1000006995.hg.1	COMMD3-BMI1	COMMD3-BMI1 readthrough	0.399004	0.0107598		TC1900007678.hg.1	POP4	POP4 homolog, ribonuclease P/MRP subunit	0.413321	0.00802835
TC0X00011404.hg.1	IDS	iduronate 2-sulfatase	0.337299	0.0333012		TC0300010664.hg.1	GLB1	galactosidase beta 1	0.398973	0.0107664		TC0600007378.hg.1	HIST1H4J	histone cluster 1, H4j	0.413287	0.008034
TC0500013423.hg.1	HNRNPH1	heterogeneous nuclear ribonucleoprotein H1 (H)	-0.337196	0.033358		TC1200008477.hg.1	CRADD	CASP2 and RIPK1 domain containing adaptor with death domain	0.398867	0.0107894		TC1900010792.hg.1	DEDD2	death effector domain containing 2	0.41327	0.00803685
TC1500007303.hg.1	PIGB	phosphatidylinositol glycan anchor biosynthesis class B	0.337144	0.0333873		TC1100006802.hg.1	KRT8P41	keratin 8 pseudogene 41	-0.398743	0.0108161		TC1200009242.hg.1	SNRNP35	small nuclear ribonucleoprotein, U11/U12 35kDa subunit	0.413159	0.00805544
TC1000011524.hg.1	PIK3AP1	phosphoinositide-3-kinase adaptor protein 1	0.337026	0.0334532		TC1200012721.hg.1	ARL6IP4	ADP-ribosylation factor like GTPase 6 interacting protein 4	0.398679	0.0108299		TC0200010801.hg.1	RQCD1	RCD1 required for cell differentiation1 homolog (S. pombe)	0.413123	0.00806151
TC0X00007832.hg.1	PABPC5	poly(A) binding protein, cytoplasmic 5	-0.336975	0.0334814		TC1200011914.hg.1	HVCN1	hydrogen voltage gated channel 1	0.398663	0.0108335		TC0100010887.hg.1	C1orf21	chromosome 1 open reading frame 21	0.413102	0.00806508
TC0700011494.hg.1	BCL7B	B-cell CLL/lymphoma 7B	0.33688	0.0335345		TC0700012111.hg.1	FBXL13	F-box and leucine-rich repeat protein 13	-0.398347	0.0109022		TC1000007883.hg.1	SRGN	serglycin	0.41309	0.00806707
TC0X00007416.hg.1	FAAH2	fatty acid amide hydrolase 2	-0.336845	0.0335541		TC0100016318.hg.1	MPC2	mitochondrial pyruvate carrier 2	0.398326	0.0109066		TC1700010630.hg.1	CCR7	chemokine (C-C motif) receptor 7	-0.41301	0.00808053
TC0900007520.hg.1	SMC5	structural maintenance of chromosomes 5	0.336764	0.0335991		TC0X00011083.hg.1	TMEM185A	transmembrane protein 185A	0.398303	0.0109117		TC0500013118.hg.1	OR2V1	olfactory receptor, family 2, subfamily V, member 1	0.413004	0.00808158
TC1000007641.hg.1	DKK1	dickkopf WNT signaling pathway inhibitor 1	0.336762	0.0336007		TC0300009474.hg.1	CLDN11	claudin 11	-0.398298	0.0109128		TC0200016477.hg.1	INO80B-WBP1	INO80B-WBP1 readthrough (NMD candidate)	0.412967	0.00808786
TC0200013516.hg.1	TMEM127	transmembrane protein 127	0.336755	0.0336044		TC2100007492.hg.1	U2AF1	U2 small nuclear RNA auxiliary factor 1	0.398271	0.0109187		TC1200006966.hg.1	STRAP	serine/threonine kinase receptor associated protein	0.412807	0.00811494
TC1200012334.hg.1	UBC	ubiquitin C	0.336749	0.0336079		TC1100007257.hg.1	CAT	catalase	0.398195	0.0109353		TC0100014048.hg.1	POMGNT1	protein O-linked mannose N-acetylglucosaminyltransferase 1 (beta 1,2-)	0.41278	0.00811937
TC0300008289.hg.1	DZIP3	DAZ interacting zinc finger protein 3	-0.336737	0.0336143		TC0X00007537.hg.1	KIF4A	kinesin family member 4A	0.398171	0.0109406		TC1100011241.hg.1	MAP3K11	mitogen-activated protein kinase kinase kinase 11	0.412713	0.00813087
TC1600009042.hg.1	CLCN7	chloride channel, voltage-sensitive 7	0.336736	0.033615		TC0700013469.hg.1	SSBP1	single-stranded DNA binding protein 1, mitochondrial	0.397951	0.0109887		TC2000009259.hg.1	NCOA5	nuclear receptor coactivator 5	0.412709	0.00813141
TC0200009370.hg.1	ZNF806	zinc finger protein 806	-0.336631	0.0336736		TC1700006587.hg.1	EMC6	ER membrane protein complex subunit 6	0.397935	0.0109922		TC0900006752.hg.1	RRAGA	Ras-related GTP binding A	0.412648	0.00814181
TC1100008469.hg.1	SERPINH1	serpin peptidase inhibitor, clade H (heat shock protein 47), member 1, (collagen binding protein 1)	0.336624	0.0336779		TC0200015578.hg.1	IDH1	isocitrate dehydrogenase 1 (NADP+)	0.397896	0.0110008		TC1600011513.hg.1	BOLA2	bolA family member 2	0.412648	0.00814187
TC0X00010895.hg.1	ZNF75D	zinc finger protein 75D	0.336608	0.033687		TC0100007370.hg.1	RCAN3	RCAN family member 3	-0.397862	0.0110083		TC2000009946.hg.1	FAM209B	family with sequence similarity 209, member B	0.412644	0.00814251
TSUnmapped00000124.hg.1	ZNF546	zinc finger protein 546	-0.336563	0.0337121		TC2200008226.hg.1	GUCD1	guanylyl cyclase domain containing 1	0.397792	0.0110236		TC0600011136.hg.1	HIST1H2BG	histone cluster 1, H2bg	0.412615	0.0081474
TC0400006472.hg.1	MYL5	myosin light chain 5	0.336539	0.0337257		TSUnmapped00000267.hg.1	LRP6	LDL receptor related protein 6	-0.397783	0.0110256		TC1700010230.hg.1	TIAF1	TGFB1-induced anti-apoptotic factor 1	0.412515	0.00816442
TC0800007043.hg.1	ADAM7	ADAM metallopeptidase domain 7	0.336532	0.0337293		TC1500009738.hg.1	KIAA0101	KIAA0101	0.397777	0.011027		TC1700010693.hg.1	ACLY	ATP citrate lyase	0.412465	0.00817293
TC1100007940.hg.1	VEGFB	vascular endothelial growth factor B	0.336519	0.0337368		TC1900007869.hg.1	RBM42	RNA binding motif protein 42	0.397686	0.0110469		TC1900011739.hg.1	HNRNPUL1	heterogeneous nuclear ribonucleoprotein U-like 1	0.412414	0.00818161
TC1500007004.hg.1	RTF1	RTF1 homolog, Paf1/RNA polymerase II complex component	0.336475	0.0337615		TC2200006678.hg.1	SNAP29	synaptosome associated protein 29kDa	0.39763	0.0110594		TC0700007973.hg.1	POM121B	POM121 transmembrane nucleoporin B (pseudogene)	0.412275	0.00820532
TC0900009946.hg.1	SIT1	signaling threshold regulating transmembrane adaptor 1	0.336429	0.0337872		TC0200013324.hg.1	CD8B	CD8b molecule	0.397613	0.011063		TC1900006688.hg.1	MPND	MPN domain containing	0.412269	0.00820639
TC2200007382.hg.1	APOBEC3H	apolipoprotein B mRNA editing enzyme, catalytic polypeptide-like 3H	0.336387	0.033811		TC0X00010653.hg.1	RNF113A	ring finger protein 113A	0.3976	0.0110659		TC1400010586.hg.1	LTB4R	leukotriene B4 receptor	0.412224	0.00821406
TC0400011705.hg.1	C4orf3	chromosome 4 open reading frame 3	0.336348	0.0338331		TC1600007448.hg.1	CORO1A	coronin, actin binding protein, 1A	0.397578	0.0110708		TC0300011105.hg.1	RASSF1	Ras association (RalGDS/AF-6) domain family member 1	0.412096	0.00823592
TC0800010016.hg.1	SARAF	store-operated calcium entry-associated regulatory factor	-0.3363	0.0338601		TSUnmapped00000488.hg.1	ZDHHC3	zinc finger, DHHC-type containing 3	0.397545	0.0110781		TC0700009690.hg.1	ABCB8	ATP binding cassette subfamily B member 8	0.412031	0.00824717
TC1200010850.hg.1	TESPA1	thymocyte expressed, positive selection associated 1	-0.336214	0.0339083		TSUnmapped00000484.hg.1	HYOU1	hypoxia up-regulated 1	0.397528	0.0110818		TC1100010261.hg.1	HPS5	Hermansky-Pudlak syndrome 5	0.41202	0.00824906
TC0500008854.hg.1	ANKHD1	ankyrin repeat and KH domain containing 1	-0.336214	0.0339083		TC1500008003.hg.1	TMED3	transmembrane p24 trafficking protein 3	0.397521	0.0110834		TC0100015810.hg.1	MRPL9	mitochondrial ribosomal protein L9	0.411996	0.00825312
TC0300011077.hg.1	IP6K1	inositol hexakisphosphate kinase 1	0.336113	0.0339652		TC0600007836.hg.1	KCTD20	potassium channel tetramerization domain containing 20	0.397449	0.0110993		TC0700010924.hg.1	NPC1L1	NPC1-like 1	0.411977	0.00825644
TC0X00009498.hg.1	FUNDC1	FUN14 domain containing 1	0.33604	0.0340065		TC1200011099.hg.1	GNS	glucosamine (N-acetyl)-6-sulfatase	0.397426	0.0111044		TC0700006645.hg.1	USP42	ubiquitin specific peptidase 42	0.411965	0.00825854
TC0400007958.hg.1	PRDM8	PR domain containing 8	0.33598	0.0340406		TC1800008903.hg.1	KDSR	3-ketodihydrosphingosine reductase	-0.397386	0.0111132		TC1600008454.hg.1	GABARAPL2	GABA(A) receptor-associated protein like 2	0.411848	0.00827854
TC0X00006803.hg.1	EIF2S3	eukaryotic translation initiation factor 2, subunit 3 gamma, 52kDa	-0.335939	0.0340635		TC2100008508.hg.1	CHAF1B	chromatin assembly factor 1, subunit B (p60)	0.397367	0.0111174		TC0400006515.hg.1	MAEA	macrophage erythroblast attacher	0.411789	0.00828881
TC0700008527.hg.1	LAMTOR4	late endosomal/lysosomal adaptor, MAPK and MTOR activator 4	0.335905	0.0340829		TC1700008575.hg.1	PSMC5	proteasome 26S subunit, ATPase 5	0.397247	0.0111441		TC0600011194.hg.1	ZNF204P	zinc finger protein 204, pseudogene	-0.411759	0.008294
TC1600010647.hg.1	ACD	adrenocortical dysplasia homolog (mouse)	0.335886	0.0340935		TC2000008193.hg.1	IDH3B	isocitrate dehydrogenase 3 (NAD+) beta	0.39723	0.0111479		TC0100007705.hg.1	AZIN2	antizyme inhibitor 2	-0.411646	0.00831337
TC0900008881.hg.1	PKN3	protein kinase N3	0.335881	0.0340968		TC1400010576.hg.1	PABPN1	poly(A) binding protein, nuclear 1	0.39718	0.011159		TC1600009947.hg.1	HIRIP3	HIRA interacting protein 3	0.41162	0.00831791
TC0700007949.hg.1	POM121	POM121 transmembrane nucleoporin	0.335874	0.0341006		TC0200007077.hg.1	SLC4A1AP	solute carrier family 4 (anion exchanger), member 1, adaptor protein	0.397139	0.0111681		TC1600010765.hg.1	COG4	component of oligomeric golgi complex 4	0.41162	0.00831799
TC1900011641.hg.1	OAZ1	ornithine decarboxylase antizyme 1	0.33586	0.0341082		TC0200008262.hg.1	RNF181	ring finger protein 181	0.397025	0.0111935		TC1200006657.hg.1	PTPN6	protein tyrosine phosphatase, non-receptor type 6	0.411613	0.00831921
TC1700012409.hg.1	KRTAP4-4	keratin associated protein 4-4	0.335741	0.0341759		TC1100012948.hg.1	IFITM2	interferon induced transmembrane protein 2	0.396785	0.0112471		TC0900007994.hg.1	PHF2	PHD finger protein 2	0.411612	0.0083193
TC2200006718.hg.1	SDF2L1	stromal cell-derived factor 2-like 1	0.335739	0.0341771		TC0900011252.hg.1	FKBP15	FK506 binding protein 15	0.396677	0.0112712		TC0600012654.hg.1	COQ3	coenzyme Q3 methyltransferase	0.411546	0.00833079
TC2000009180.hg.1	OSER1	oxidative stress responsive serine-rich 1	0.335733	0.0341808		TC0500013155.hg.1	BASP1	brain abundant, membrane attached signal protein 1	0.396552	0.0112994		TC0900006481.hg.1	VLDLR	very low density lipoprotein receptor	-0.411535	0.00833269
TC0100006865.hg.1	AGTRAP	angiotensin II receptor-associated protein	0.335634	0.0342366		TC2000008845.hg.1	PLAGL2	pleiomorphic adenoma gene-like 2	0.396478	0.011316		TC0100017374.hg.1	RAB3GAP2	RAB3 GTPase activating protein subunit 2 (non-catalytic)	0.411522	0.00833483
TC0900011177.hg.1	TXN	thioredoxin	0.33556	0.0342786		TC0900011709.hg.1	TOR1A	torsin family 1, member A (torsin A)	0.396466	0.0113185		TC1700010916.hg.1	ARL17B	ADP-ribosylation factor like GTPase 17B	-0.411513	0.00833644
TC0800009158.hg.1	THEM6	thioesterase superfamily member 6	0.335463	0.0343339		TC0100008194.hg.1	FOXD2	forkhead box D2	0.396346	0.0113457		TC1700010248.hg.1	GIT1	G protein-coupled receptor kinase interacting ArfGAP 1	0.411499	0.00833891
TC0100013371.hg.1	PAFAH2	platelet-activating factor acetylhydrolase 2	0.335427	0.0343548		TC0600007842.hg.1	SRSF3	serine/arginine-rich splicing factor 3	0.396261	0.0113648		TC0700009680.hg.1	TMEM176A	transmembrane protein 176A	0.41129	0.00837518
TC0200013073.hg.1	NAT8B	N-acetyltransferase 8B (GCN5-related, putative, gene/pseudogene)	0.335357	0.0343942		TC1600011186.hg.1	SLC7A5	solute carrier family 7 (amino acid transporter light chain, L system), member 5	0.396219	0.0113742		TC2200008449.hg.1	DUSP18	dual specificity phosphatase 18	0.41123	0.00838565
TC1000007925.hg.1	EIF4EBP2	eukaryotic translation initiation factor 4E binding protein 2	0.335355	0.0343954		TC0100013315.hg.1	IFNLR1	interferon, lambda receptor 1	0.396219	0.0113743		TSUnmapped00000530.hg.1	ATG16L1	autophagy related 16-like 1	0.411209	0.00838916
TC1700007916.hg.1	CNTD1	cyclin N-terminal domain containing 1	-0.335262	0.0344487		TC1900010503.hg.1	TYROBP	TYRO protein tyrosine kinase binding protein	0.395991	0.0114258		TC0100016263.hg.1	TMCO1	transmembrane and coiled-coil domains 1	0.411205	0.00838994
TC1100012105.hg.1	ANGPTL5	angiopoietin like 5	-0.335255	0.0344527		TC1700012078.hg.1	ALYREF	Aly/REF export factor	0.395914	0.0114435		TC1100009618.hg.1	GLB1L2	galactosidase beta 1 like 2	0.411169	0.00839619
TC1700012380.hg.1	SPAG5	sperm associated antigen 5	0.335231	0.0344666		TC0800009496.hg.1	FAM90A24P	family with sequence similarity 90, member A24 (pseudogene)	0.395852	0.0114576		TC0800011710.hg.1	TATDN1	TatD DNase domain containing 1	-0.410952	0.00843415
TC0600014111.hg.1	SYNGAP1	synaptic Ras GTPase activating protein 1	-0.335223	0.0344709		TC1700010687.hg.1	P3H4	prolyl 3-hydroxylase family member 4 (non-enzymatic)	0.395851	0.0114578		TC1400007154.hg.1	GNG2	guanine nucleotide binding protein (G protein), gamma 2	0.41088	0.00844669
TC0900009860.hg.1	AQP3	aquaporin 3 (Gill blood group)	-0.335214	0.0344764		TC0500007016.hg.1	LSP1P3	lymphocyte-specific protein 1 pseudogene 3	0.395822	0.0114642		TC0400007293.hg.1	UBE2K	ubiquitin conjugating enzyme E2K	0.410757	0.00846829
TC0200016476.hg.1	WBP1	WW domain binding protein 1	0.335158	0.034508		TC1500007856.hg.1	CSK	c-src tyrosine kinase	0.395816	0.0114657		TC1700011775.hg.1	TRIM65	tripartite motif containing 65	0.410709	0.00847671
TC2000007005.hg.1	CST7	cystatin F (leukocystatin)	0.335151	0.0345124		TC1700011257.hg.1	HSF5	heat shock transcription factor family member 5	-0.395543	0.011528		TC1500008003.hg.1	TMED3	transmembrane p24 trafficking protein 3	0.410658	0.00848559
TC0300013855.hg.1	NFKBIZ	nuclear factor of kappa light polypeptide gene enhancer in B-cells inhibitor, zeta	-0.335091	0.0345467		TC1700008049.hg.1	FMNL1	formin like 1	0.395533	0.0115303		TC1000006754.hg.1	CELF2	CUGBP, Elav-like family member 2	0.410592	0.00849723
TC0200016452.hg.1	REL	v-rel avian reticuloendotheliosis viral oncogene homolog	0.335023	0.0345852		TC1000009873.hg.1	DCLRE1C	DNA cross-link repair 1C	0.395479	0.0115426		TC0900011665.hg.1	DOLK	dolichol kinase	0.410473	0.00851825
TC2000007819.hg.1	CSTF1	cleavage stimulation factor, 3 pre-RNA, subunit 1	0.334987	0.0346062		TC0200008663.hg.1	IL1R2	interleukin 1 receptor, type II	0.395409	0.0115586		TC1900010704.hg.1	PRX	periaxin	0.410442	0.00852377
TC1200008795.hg.1	ACACB	acetyl-CoA carboxylase beta	-0.334976	0.0346124		TC0700011973.hg.1	TAF6	TAF6 RNA polymerase II, TATA box binding protein (TBP)-associated factor, 80kDa	0.395329	0.0115769		TC0500011225.hg.1	LHFPL2	lipoma HMGIC fusion partner-like 2	0.410352	0.0085397
TC0600014196.hg.1	SNX9	sorting nexin 9	-0.334942	0.0346321		TC0100008691.hg.1	PIN1P1	peptidylprolyl cis/trans isomerase, NIMA-interacting 1 pseudogene 1	0.395277	0.0115887		TC0500011157.hg.1	GCNT4	glucosaminyl (N-acetyl) transferase 4, core 2	-0.410313	0.00854655
TC0X00009057.hg.1	MID1	midline 1	0.334908	0.0346515		TC1100010757.hg.1	MTCH2	mitochondrial carrier 2	0.395271	0.0115902		TC1600007436.hg.1	TAOK2	TAO kinase 2	0.410309	0.00854726
TSUnmapped00000256.hg.1	DYRK1B	dual specificity tyrosine-(Y)-phosphorylation regulated kinase 1B	0.334765	0.0347338		TC1400010764.hg.1	VTI1B	vesicle transport through interaction with t-SNAREs 1B	0.395164	0.0116148		TC1100009450.hg.1	DCPS	decapping enzyme, scavenger	0.410226	0.00856192
TC2000008828.hg.1	PDRG1	p53 and DNA-damage regulated 1	0.334602	0.0348278		TC0800007978.hg.1	LY96	lymphocyte antigen 96	0.394895	0.0116767		TC0600007769.hg.1	SNRPC	small nuclear ribonucleoprotein polypeptide C	0.41012	0.00858074
TC1100013087.hg.1	BIRC3	baculoviral IAP repeat containing 3	-0.334561	0.034851		TC0400008664.hg.1	PLK4	polo-like kinase 4	0.394877	0.011681		TC0600012257.hg.1	B3GAT2	beta-1,3-glucuronyltransferase 2	0.410099	0.00858453
TC0700011050.hg.1	FIGNL1	fidgetin-like 1	-0.334512	0.0348792		TC0100012673.hg.1	ICMT	isoprenylcysteine carboxyl methyltransferase	0.394752	0.01171		TC0900012228.hg.1	TOMM5	translocase of outer mitochondrial membrane 5 homolog (yeast)	0.409957	0.00860979
TC1900009872.hg.1	RASAL3	RAS protein activator like 3	0.334459	0.0349097		TC0300007278.hg.1	NBEAL2	neurobeachin like 2	0.394748	0.0117107		TC0X00009498.hg.1	FUNDC1	FUN14 domain containing 1	0.409855	0.00862788
TSUnmapped00000530.hg.1	ATG16L1	autophagy related 16-like 1	0.334343	0.0349768		TC1200010490.hg.1	NELL2	neural EGFL like 2	-0.394693	0.0117237		TC1000008575.hg.1	ZDHHC16	zinc finger, DHHC-type containing 16	0.409671	0.00866069
TC0600012833.hg.1	SLC22A16	solute carrier family 22 (organic cation/carnitine transporter), member 16	-0.33423	0.0350424		TC1300007164.hg.1	SETDB2	SET domain, bifurcated 2	-0.394641	0.0117356		TC0700007024.hg.1	TAX1BP1	Tax1 (human T-cell leukemia virus type I) binding protein 1	0.40967	0.00866089
TC0900008891.hg.1	LRRC8A	leucine rich repeat containing 8 family, member A	0.334221	0.0350474		TC0600010021.hg.1	SYTL3	synaptotagmin-like 3	0.394621	0.0117402		TC2000008669.hg.1	CST11	cystatin 11	0.409513	0.00868913
TC1000010673.hg.1	PCDH15	protocadherin-related 15	-0.334192	0.0350645		TC0X00007977.hg.1	GPRASP1	G protein-coupled receptor associated sorting protein 1	-0.394547	0.0117575		TC0600007248.hg.1	HIST1H2BA	histone cluster 1, H2ba	0.409482	0.00869471
TC0400007023.hg.1	PACRGL	PARK2 co-regulated like	-0.334169	0.0350778		TC0400010033.hg.1	WDR1	WD repeat domain 1	0.39441	0.0117893		TC1200012642.hg.1	BLOC1S1-RDH5	BLOC1S1-RDH5 readthrough	0.409385	0.00871202
TC1900007447.hg.1	ZNF101	zinc finger protein 101	-0.334133	0.035099		TC0300012191.hg.1	PARP9	poly(ADP-ribose) polymerase family member 9	0.394386	0.011795		TC0700013047.hg.1	TMEM176B	transmembrane protein 176B	0.409292	0.00872883
TC1900007988.hg.1	SIPA1L3	signal-induced proliferation-associated 1 like 3	0.334055	0.0351439		TC1900008623.hg.1	SIGLEC9	sialic acid binding Ig-like lectin 9	0.39432	0.0118102		TC1000007986.hg.1	ANAPC16	anaphase promoting complex subunit 16	0.409164	0.00875184
TC0300006719.hg.1	BTD	biotinidase	0.334024	0.0351622		TC0700007610.hg.1	LANCL2	LanC lantibiotic synthetase component C-like 2 (bacterial)	0.39428	0.0118196		TC0600011903.hg.1	MRPL14	mitochondrial ribosomal protein L14	0.409072	0.00876847
TC0X00006697.hg.1	SYAP1	synapse associated protein 1	0.333778	0.0353051		TSUnmapped00000377.hg.1	INPP5D	inositol polyphosphate-5-phosphatase D	0.39427	0.011822		TC0200008501.hg.1	ITPRIPL1	inositol 1,4,5-trisphosphate receptor interacting protein-like 1	0.409063	0.00877022
TC1500010089.hg.1	FBXO22-AS1	FBXO22 antisense RNA 1	0.333741	0.0353265		TC0300012029.hg.1	NAA50	N(alpha)-acetyltransferase 50, NatE catalytic subunit	0.39425	0.0118266		TC2200009288.hg.1	TRMU	tRNA 5-methylaminomethyl-2-thiouridylate methyltransferase	0.409009	0.00878
TC1800006935.hg.1	PSMA8	proteasome subunit alpha 8	0.333735	0.0353302		TC0100011267.hg.1	ATP2B4	ATPase, Ca++ transporting, plasma membrane 4	0.394158	0.0118481		TC0100014543.hg.1	DEPDC1	DEP domain containing 1	0.408995	0.00878256
TC1400007307.hg.1	ARID4A	AT rich interactive domain 4A (RBP1-like)	0.333705	0.0353476		TC2000007380.hg.1	TOP1	topoisomerase (DNA) I	0.394051	0.0118731		TC0100018393.hg.1	FAAP20	Fanconi anemia core complex associated protein 20	0.408986	0.00878413
TC0900006560.hg.1	PDCD1LG2	programmed cell death 1 ligand 2	0.333659	0.0353749		TC0600014194.hg.1	TIAM2	T-cell lymphoma invasion and metastasis 2	0.393888	0.0119115		TC0900012272.hg.1	RC3H2	ring finger and CCCH-type domains 2	0.408751	0.00882682
TC2200007780.hg.1	CRELD2	cysteine rich with EGF-like domains 2	0.333606	0.0354056		TC1900007087.hg.1	WDR83	WD repeat domain 83	0.393771	0.0119389		TC0100014226.hg.1	C1orf123	chromosome 1 open reading frame 123	0.408731	0.0088305
TC1600011190.hg.1	CA5A	carbonic anhydrase VA, mitochondrial	0.333555	0.0354354		TC1400009766.hg.1	IRF2BPL	interferon regulatory factor 2 binding protein-like	0.393741	0.011946		TC0200012058.hg.1	OST4	oligosaccharyltransferase complex subunit 4 (non-catalytic)	0.40865	0.00884521
TC0600008073.hg.1	SRF	serum response factor	0.333545	0.0354411		TC0300008952.hg.1	FAIM	Fas apoptotic inhibitory molecule	0.393428	0.01202		TC1900012010.hg.1	SHANK1	SH3 and multiple ankyrin repeat domains 1	0.408597	0.00885474
TSUnmapped00000818.hg.1	F10	coagulation factor X	0.333536	0.0354465		TC0400010048.hg.1	ZNF518B	zinc finger protein 518B	-0.393377	0.0120321		TC0300008182.hg.1	CEP97	centrosomal protein 97kDa	0.408593	0.00885557
TC0300011029.hg.1	UQCRC1	ubiquinol-cytochrome c reductase core protein I	0.333516	0.0354584		TC0100010241.hg.1	MNDA	myeloid cell nuclear differentiation antigen	0.393365	0.0120348		TC0900008742.hg.1	ARPC5L	actin related protein 2/3 complex subunit 5-like	0.408473	0.00887748
TC1900010706.hg.1	SERTAD1	SERTA domain containing 1	0.333498	0.0354689		TC0100015894.hg.1	JTB	jumping translocation breakpoint	0.393258	0.0120603		TC1700010747.hg.1	COA3	cytochrome c oxidase assembly factor 3	0.408443	0.00888292
TC1900009039.hg.1	ZSCAN22	zinc finger and SCAN domain containing 22	0.333465	0.035488		TC0100017664.hg.1	NUP133	nucleoporin 133kDa	0.393086	0.0121012		TC0100008081.hg.1	ATP6V0B	ATPase, H+ transporting, lysosomal 21kDa, V0 subunit b	0.408435	0.0088844
TC0200013109.hg.1	PCGF1	polycomb group ring finger 1	0.333464	0.0354889		TC0X00011364.hg.1	ZNF630	zinc finger protein 630	-0.392924	0.0121397		TC1500010862.hg.1	ELL3	elongation factor RNA polymerase II-like 3	-0.408199	0.00892763
TC1400010058.hg.1	GSC	goosecoid homeobox	0.333454	0.0354942		TC1000011370.hg.1	ACTA2	actin, alpha 2, smooth muscle, aorta	0.39288	0.0121504		TC0400007344.hg.1	UCHL1	ubiquitin C-terminal hydrolase L1	0.408125	0.00894132
TC0500013361.hg.1	SAR1B	secretion associated, Ras related GTPase 1B	0.333448	0.0354982		TC0700008561.hg.1	POP7	POP7 homolog, ribonuclease P/MRP subunit	0.392867	0.0121533		TC2100007797.hg.1	ATP5J	ATP synthase, H+ transporting, mitochondrial Fo complex subunit F6	0.407985	0.00896698
TC0200011237.hg.1	COPS8	COP9 signalosome subunit 8	0.333409	0.0355206		TC0100018257.hg.1	GNAI3	guanine nucleotide binding protein (G protein), alpha inhibiting activity polypeptide 3	0.392798	0.01217		TC0500008871.hg.1	PCDHA9	protocadherin alpha 9	-0.40796	0.00897165
TC0500007925.hg.1	RASGRF2	Ras protein-specific guanine nucleotide-releasing factor 2	-0.333377	0.0355395		TC0900011815.hg.1	AK8	adenylate kinase 8	0.392709	0.0121913		TC0200014303.hg.1	WTH3DI	RAB6C-like	0.40789	0.00898458
TC1200012417.hg.1	SLC15A4	solute carrier family 15 (oligopeptide transporter), member 4	0.333293	0.0355888		TC0200008921.hg.1	TTL	tubulin tyrosine ligase	0.392542	0.0122314		TC1700012073.hg.1	P4HB	prolyl 4-hydroxylase, beta polypeptide	0.40788	0.00898639
TC1700006644.hg.1	PSMB6	proteasome subunit beta 6	0.333186	0.0356515		TC1300006979.hg.1	RGCC	regulator of cell cycle	-0.392533	0.0122336		TC1900010798.hg.1	PAFAH1B3	platelet-activating factor acetylhydrolase 1b, catalytic subunit 3 (29kDa)	0.407799	0.00900139
TC1500008003.hg.1	TMED3	transmembrane p24 trafficking protein 3	0.333168	0.0356624		TC0300009010.hg.1	RNF7	ring finger protein 7	0.392461	0.0122508		TC0500012978.hg.1	DOK3	docking protein 3	0.407732	0.0090138
TC0300008290.hg.1	TRAT1	T cell receptor associated transmembrane adaptor 1	-0.333135	0.0356816		TC0400011473.hg.1	SLC9B1	solute carrier family 9, subfamily B (NHA1, cation proton antiporter 1), member 1	0.392421	0.0122605		TC1200008683.hg.1	CHST11	carbohydrate (chondroitin 4) sulfotransferase 11	0.407457	0.00906484
TC1200007157.hg.1	REP15	RAB15 effector protein	0.333121	0.0356901		TC0100006876.hg.1	MIIP	migration and invasion inhibitory protein	0.392372	0.0122722		TC1700007931.hg.1	IFI35	interferon-induced protein 35	0.407438	0.00906836
TC0100012335.hg.1	OR2AK2	olfactory receptor, family 2, subfamily AK, member 2	-0.333107	0.0356983		TC0100012222.hg.1	DESI2	desumoylating isopeptidase 2	0.392275	0.0122957		TC0200006476.hg.1	SNTG2	syntrophin, gamma 2	-0.407431	0.00906971
TC1100013129.hg.1	CTSD	cathepsin D	0.333092	0.0357071		TC0200016754.hg.1	CERKL	ceramide kinase like	0.3922	0.0123137		TC0300008766.hg.1	COPG1	coatomer protein complex subunit gamma 1	0.407427	0.00907041
TC0700009407.hg.1	OR9A1P	olfactory receptor, family 9, subfamily A, member 1 pseudogene	0.333086	0.0357106		TC0100007406.hg.1	LDLRAP1	low density lipoprotein receptor adaptor protein 1	-0.392188	0.0123167		TC0100018398.hg.1	TNFRSF25	tumor necrosis factor receptor superfamily, member 25	-0.407285	0.00909695
TC1800007734.hg.1	ZNF236	zinc finger protein 236	0.333022	0.035748		TC1500007601.hg.1	HACD3	3-hydroxyacyl-CoA dehydratase 3	0.392186	0.0123171		TC1100011035.hg.1	CPSF7	cleavage and polyadenylation specific factor 7	0.407234	0.00910645
TC0500013360.hg.1	CDKL3	cyclin-dependent kinase-like 3	0.332991	0.0357663		TC1900008146.hg.1	CCDC97	coiled-coil domain containing 97	0.392125	0.012332		TC0100018440.hg.1	STIL	SCL/TAL1 interrupting locus	0.407135	0.00912496
TC1700012328.hg.1	METTL16	methyltransferase like 16	-0.332976	0.0357749		TC0900010980.hg.1	ANKS6	ankyrin repeat and sterile alpha motif domain containing 6	-0.392022	0.0123569		TC0300011146.hg.1	RRP9	ribosomal RNA processing 9, small subunit (SSU) processome component, homolog (yeast)	0.407053	0.00914041
TC0400010048.hg.1	ZNF518B	zinc finger protein 518B	-0.332932	0.035801		TC0100010123.hg.1	FDPS	farnesyl diphosphate synthase	0.391977	0.0123677		TC0700007949.hg.1	POM121	POM121 transmembrane nucleoporin	0.407021	0.00914633
TC0100014921.hg.1	GLMN	glomulin, FKBP associated protein	0.332926	0.0358049		TC0200015929.hg.1	C2orf83	chromosome 2 open reading frame 83	0.391908	0.0123844		TC0800012480.hg.1	COMMD5	COMM domain containing 5	0.406661	0.009214
TC0800012480.hg.1	COMMD5	COMM domain containing 5	0.332838	0.0358566		TC0400008318.hg.1	TET2	tet methylcytosine dioxygenase 2	0.391743	0.0124246		TC0700009693.hg.1	AGAP3	ArfGAP with GTPase domain, ankyrin repeat and PH domain 3	0.406546	0.00923583
TC1900008351.hg.1	FOXA3	forkhead box A3	0.332797	0.0358809		TC1200009814.hg.1	FAM90A1	family with sequence similarity 90, member A1	0.391719	0.0124306		TC0900007618.hg.1	PCSK5	proprotein convertase subtilisin/kexin type 5	-0.406507	0.00924312
TC0900008927.hg.1	NTMT1	N-terminal Xaa-Pro-Lys N-methyltransferase 1	0.332686	0.0359462		TC1900010386.hg.1	CEBPA	CCAAT/enhancer binding protein (C/EBP), alpha	0.391715	0.0124314		TC1600007255.hg.1	RBBP6	retinoblastoma binding protein 6	0.406468	0.00925058
TC0500009620.hg.1	RGS14	regulator of G-protein signaling 14	0.332664	0.0359593		TC2200009269.hg.1	APOBEC3A	apolipoprotein B mRNA editing enzyme, catalytic polypeptide-like 3A	0.391696	0.0124362		TSUnmapped00000633.hg.1	DGKD	diacylglycerol kinase, delta 130kDa	-0.406393	0.00926477
TC1900011007.hg.1	AP2S1	adaptor-related protein complex 2 sigma 1 subunit	0.332653	0.0359657		TC0700006645.hg.1	USP42	ubiquitin specific peptidase 42	0.391573	0.012466		TC0100015171.hg.1	HENMT1	HEN1 methyltransferase homolog 1 (Arabidopsis)	0.406378	0.00926758
TC1100006899.hg.1	ARNTL	aryl hydrocarbon receptor nuclear translocator-like	0.332581	0.0360084		TC1500010047.hg.1	SCAMP2	secretory carrier membrane protein 2	0.391573	0.0124662		TC0900008933.hg.1	TOR1B	torsin family 1, member B (torsin B)	0.406211	0.00929931
TC0200008063.hg.1	DGUOK	deoxyguanosine kinase	0.332524	0.0360422		TC0300008999.hg.1	ZBTB38	zinc finger and BTB domain containing 38	0.391548	0.0124723		TC0300011936.hg.1	CD47	CD47 molecule	0.406109	0.00931875
TC0600008697.hg.1	NT5E	5-nucleotidase, ecto (CD73)	-0.332451	0.0360858		TC1700009556.hg.1	SCIMP	SLP adaptor and CSK interacting membrane protein	0.391392	0.0125103		TC2000007005.hg.1	CST7	cystatin F (leukocystatin)	0.406047	0.00933062
TC0700007857.hg.1	TMEM248	transmembrane protein 248	0.33237	0.036134		TC1200009467.hg.1	NOC4L	nucleolar complex associated 4 homolog	0.391292	0.0125349		TC0100010625.hg.1	FASLG	Fas ligand (TNF superfamily, member 6)	0.405936	0.00935174
TC1000011070.hg.1	DUPD1	dual specificity phosphatase and pro isomerase domain containing 1	0.332359	0.0361402		TC0300009610.hg.1	NDUFB5	NADH dehydrogenase (ubiquinone) 1 beta subcomplex, 5, 16kDa	0.391283	0.0125372		TC1900006464.hg.1	TPGS1	tubulin polyglutamylase complex subunit 1	0.40579	0.00937973
TC1400010071.hg.1	CLMN	calmin (calponin-like, transmembrane)	-0.332311	0.0361686		TC0100011026.hg.1	TROVE2	TROVE domain family, member 2	0.391274	0.0125394		TC0100017834.hg.1	GNG4	guanine nucleotide binding protein (G protein), gamma 4	0.4055	0.00943537
TC1900011673.hg.1	CCDC130	coiled-coil domain containing 130	0.332259	0.0361998		TC2100006585.hg.1	RBM11	RNA binding motif protein 11	-0.391232	0.0125495		TC0300007596.hg.1	FLNB	filamin B, beta	-0.405455	0.00944406
TC0300006942.hg.1	STT3B	STT3B, subunit of the oligosaccharyltransferase complex (catalytic)	-0.332227	0.0362186		TC1100008505.hg.1	EMSY	EMSY BRCA2-interacting transcriptional repressor	0.391117	0.0125779		TC1700011281.hg.1	SKA2	spindle and kinetochore associated complex subunit 2	0.405329	0.00946835
TC1900010301.hg.1	C19orf12	chromosome 19 open reading frame 12	0.332144	0.0362682		TC0500006744.hg.1	ROPN1L	rhophilin associated tail protein 1-like	0.39102	0.0126017		TC0Y00007341.hg.1	RBMY1E	RNA binding motif protein, Y-linked, family 1, member E	0.405285	0.0094769
TC1600007511.hg.1	ZNF646	zinc finger protein 646	0.332096	0.0362966		TC0500012938.hg.1	CLTB	clathrin, light chain B	0.390994	0.0126083		TC0300009609.hg.1	ACTL6A	actin-like 6A	0.40499	0.00953407
TC1400007558.hg.1	SUSD6	sushi domain containing 6	0.332007	0.0363497		TC0700012182.hg.1	NAMPT	nicotinamide phosphoribosyltransferase	0.390957	0.0126174		TC1700009144.hg.1	CHMP6	charged multivesicular body protein 6	0.404935	0.00954481
TC2100007797.hg.1	ATP5J	ATP synthase, H+ transporting, mitochondrial Fo complex subunit F6	0.33197	0.0363721		TC0100010343.hg.1	TOMM40L	translocase of outer mitochondrial membrane 40 homolog (yeast)-like	0.390931	0.0126236		TC0300012790.hg.1	TMEM183B	transmembrane protein 183B	0.404871	0.00955713
TC1400010767.hg.1	ZFYVE26	zinc finger, FYVE domain containing 26	0.331951	0.0363836		TC0300012943.hg.1	LXN	latexin	0.390906	0.01263		TC1900009801.hg.1	PALM3	paralemmin 3	-0.40483	0.00956518
TC1400010576.hg.1	PABPN1	poly(A) binding protein, nuclear 1	0.331749	0.0365043		TC1600008128.hg.1	CMTM3	CKLF-like MARVEL transmembrane domain containing 3	0.390852	0.0126434		TC0300011109.hg.1	TMEM115	transmembrane protein 115	0.404826	0.00956591
TC1700011967.hg.1	EIF4A3	eukaryotic translation initiation factor 4A3	0.33173	0.0365154		TC0500009587.hg.1	HIGD2A	HIG1 hypoxia inducible domain family, member 2A	0.390838	0.0126468		TC1900008166.hg.1	CD79A	CD79a molecule, immunoglobulin-associated alpha	-0.404793	0.00957242
TC0100013721.hg.1	OSCP1	organic solute carrier partner 1	0.331707	0.0365292		TC1100006576.hg.1	CD81	CD81 molecule	0.390777	0.0126619		TC1400009151.hg.1	TRIM9	tripartite motif containing 9	-0.404731	0.00958452
TC0700011714.hg.1	SRI	sorcin	0.331583	0.0366037		TC0600006530.hg.1	FOXF2	forkhead box F2	0.39073	0.0126736		TC1700012052.hg.1	ACTG1	actin gamma 1	0.404609	0.00960838
TC0100010269.hg.1	SLAMF8	SLAM family member 8	0.331583	0.0366038		TC1900007176.hg.1	PKN1	protein kinase N1	0.390558	0.012716		TC1900008103.hg.1	PLD3	phospholipase D family, member 3	0.40455	0.00961986
TC0200007590.hg.1	CHAC2	ChaC, cation transport regulator homolog 2 (E. coli)	0.331575	0.0366088		TC1700012215.hg.1	KSR1	kinase suppressor of ras 1	0.390496	0.0127314		TC0600014371.hg.1	RNASET2	ribonuclease T2	0.404349	0.00965929
TC1000007056.hg.1	THNSL1	threonine synthase-like 1	-0.331535	0.0366324		TC2000007227.hg.1	ROMO1	reactive oxygen species modulator 1	0.390447	0.0127437		TC0100011384.hg.1	MAPKAPK2	mitogen-activated protein kinase-activated protein kinase 2	0.404076	0.00971304
TSUnmapped00000394.hg.1	ATG16L1	autophagy related 16-like 1	0.33147	0.0366715		TC1100011126.hg.1	PLA2G16	phospholipase A2, group XVI	0.390313	0.0127772		TC1900007869.hg.1	RBM42	RNA binding motif protein 42	0.403996	0.00972882
TC1600011368.hg.1	LAT	linker for activation of T-cells	0.331462	0.0366763		TC0400009784.hg.1	TNIP2	TNFAIP3 interacting protein 2	0.39006	0.0128403		TC0100015743.hg.1	ENSA	endosulfine alpha	0.403996	0.00972891
TC1100010058.hg.1	DENND5A	DENN/MADD domain containing 5A	-0.33145	0.0366835		TC0600009143.hg.1	SLC16A10	solute carrier family 16 (aromatic amino acid transporter), member 10	-0.390044	0.0128443		TC0100007569.hg.1	GMEB1	glucocorticoid modulatory element binding protein 1	0.403915	0.00974491
TC0200008090.hg.1	HTRA2	HtrA serine peptidase 2	0.331293	0.036778		TC0500011208.hg.1	WDR41	WD repeat domain 41	0.38999	0.012858		TC1600008938.hg.1	AXIN1	axin 1	0.403872	0.00975338
TC1200011177.hg.1	IFNG	interferon, gamma	0.33125	0.0368044		TC0800007766.hg.1	RAB2A	RAB2A, member RAS oncogene family	0.389989	0.0128582		TC2200008356.hg.1	TTC28	tetratricopeptide repeat domain 28	-0.403802	0.00976737
TC0200015538.hg.1	KLF7	Kruppel-like factor 7 (ubiquitous)	-0.331226	0.0368189		TC0900010968.hg.1	TRIM14	tripartite motif containing 14	0.389734	0.0129221		TC1400010012.hg.1	LGMN	legumain	-0.403492	0.00982895
TC0100015901.hg.1	C1orf189	chromosome 1 open reading frame 189	0.331222	0.0368212		TC1500007851.hg.1	ARID3B	AT rich interactive domain 3B (BRIGHT-like)	0.389633	0.0129476		TC0700012658.hg.1	CHCHD3	coiled-coil-helix-coiled-coil-helix domain containing 3	0.403446	0.00983809
TC0300008856.hg.1	BFSP2	beaded filament structural protein 2, phakinin	0.331166	0.0368552		TC1100008664.hg.1	C11orf73	chromosome 11 open reading frame 73	0.389589	0.0129588		TC1900011655.hg.1	PET100	PET100 homolog	0.403444	0.00983849
TC1200012789.hg.1	PRKAG1	protein kinase, AMP-activated, gamma 1 non-catalytic subunit	0.331133	0.0368748		TC0100008057.hg.1	CDC20	cell division cycle 20	0.389569	0.0129637		TC1200009192.hg.1	BCL7A	B-cell CLL/lymphoma 7A	0.403335	0.00986046
TC1600008675.hg.1	KIAA0513	KIAA0513	-0.331041	0.0369302		TC1900011814.hg.1	ZNF17	zinc finger protein 17	-0.389524	0.0129752		TC0200008260.hg.1	VAMP8	vesicle associated membrane protein 8	0.403306	0.00986621
TC1900011639.hg.1	STK11	serine/threonine kinase 11	0.330976	0.0369698		TC0600007488.hg.1	HLA-H	major histocompatibility complex, class I, H (pseudogene)	0.389485	0.0129851		TC1100009717.hg.1	MUC6	mucin 6, oligomeric mucus/gel-forming	0.403264	0.00987452
TC1800009252.hg.1	GALR1	galanin receptor 1	0.330958	0.0369809		TC1200009672.hg.1	C12orf4	chromosome 12 open reading frame 4	0.389472	0.0129882		TC1800007360.hg.1	RAB27B	RAB27B, member RAS oncogene family	0.403196	0.0098883
TC1000010609.hg.1	OGDHL	oxoglutarate dehydrogenase-like	0.330926	0.0370002		TC0100010806.hg.1	XPR1	xenotropic and polytropic retrovirus receptor 1	0.389451	0.0129936		TC1400009128.hg.1	CDKL1	cyclin-dependent kinase-like 1 (CDC2-related kinase)	0.403116	0.00990424
TC2100008494.hg.1	IFNAR2	interferon (alpha, beta and omega) receptor 2	-0.330915	0.0370067		TC2200006894.hg.1	UPB1	ureidopropionase, beta	0.389388	0.0130097		TC1900007331.hg.1	COLGALT1	collagen beta(1-O)galactosyltransferase 1	0.403033	0.00992096
TC0600008120.hg.1	TMEM63B	transmembrane protein 63B	0.330829	0.0370588		TC1900011744.hg.1	BCKDHA	branched chain keto acid dehydrogenase E1, alpha polypeptide	0.389354	0.0130183		TC0600010867.hg.1	MCUR1	mitochondrial calcium uniporter regulator 1	0.402815	0.00996488
TC0X00006489.hg.1	ARSF	arylsulfatase F	0.330802	0.0370753		TC1900010334.hg.1	TSHZ3	teashirt zinc finger homeobox 3	0.389278	0.0130376		TC0600007679.hg.1	HLA-DPB2	major histocompatibility complex, class II, DP beta 2 (pseudogene)	0.402621	0.0100041
TC0100015810.hg.1	MRPL9	mitochondrial ribosomal protein L9	0.330786	0.0370851		TC1900011099.hg.1	HSD17B14	hydroxysteroid (17-beta) dehydrogenase 14	-0.389181	0.0130622		TC0100007370.hg.1	RCAN3	RCAN family member 3	-0.402613	0.0100057
TC1100009666.hg.1	SIGIRR	single immunoglobulin and toll-interleukin 1 receptor (TIR) domain	0.33077	0.0370946		TC1900010597.hg.1	YIF1B	Yip1 interacting factor homolog B (S. cerevisiae)	0.388911	0.0131309		TC1600006594.hg.1	TRAF7	TNF receptor-associated factor 7, E3 ubiquitin protein ligase	0.402579	0.0100126
TC1300008837.hg.1	ZC3H13	zinc finger CCCH-type containing 13	0.330634	0.0371771		TC1900008016.hg.1	FAM98C	family with sequence similarity 98, member C	0.388822	0.0131536		TC0600008697.hg.1	NT5E	5-nucleotidase, ecto (CD73)	-0.402474	0.0100338
TC2000006813.hg.1	MGME1	mitochondrial genome maintenance exonuclease 1	0.330535	0.0372373		TC2200008609.hg.1	TXN2	thioredoxin 2	0.388715	0.0131809		TC1700012469.hg.1	SUMO2	small ubiquitin-like modifier 2	0.402448	0.0100392
TC0600008473.hg.1	SMAP1	small ArfGAP 1	0.330406	0.0373163		TC1700011233.hg.1	MRPS23	mitochondrial ribosomal protein S23	0.388696	0.0131859		TC2100008279.hg.1	ERVH48-1	endogenous retrovirus group 48, member 1	0.402396	0.0100498
TC0200008807.hg.1	RANBP2	RAN binding protein 2	-0.330299	0.0373815		TC2000010022.hg.1	ZNFX1	zinc finger, NFX1-type containing 1	0.388637	0.0132011		TC0600014279.hg.1	DAXX	death-domain associated protein	0.40222	0.0100855
TC1400007039.hg.1	FANCM	Fanconi anemia complementation group M	0.330231	0.0374232		TC0100014014.hg.1	PRDX1	peroxiredoxin 1	0.388524	0.01323		TC0700011797.hg.1	SAMD9L	sterile alpha motif domain containing 9-like	0.40218	0.0100937
TC2000009596.hg.1	CTCFL	CCCTC-binding factor (zinc finger protein)-like	0.330202	0.0374404		TC0600013433.hg.1	SF3B5	splicing factor 3b subunit 5	0.388435	0.0132529		TC1900009204.hg.1	MOB3A	MOB kinase activator 3A	0.402144	0.010101
TC1900006522.hg.1	MIDN	midnolin	0.33008	0.0375151		TC2000010006.hg.1	EIF6	eukaryotic translation initiation factor 6	0.388403	0.0132612		TC0900011496.hg.1	PSMB7	proteasome subunit beta 7	0.402135	0.0101029
TC0600011136.hg.1	HIST1H2BG	histone cluster 1, H2bg	0.330061	0.0375273		TC1200009881.hg.1	CLEC2B	C-type lectin domain family 2, member B	0.388294	0.0132891		TC1900008090.hg.1	MAP3K10	mitogen-activated protein kinase kinase kinase 10	0.402124	0.0101052
TC0400008083.hg.1	DSPP	dentin sialophosphoprotein	0.330008	0.0375592		TC1500009492.hg.1	RSL24D1	ribosomal L24 domain containing 1	0.388179	0.0133189		TC1700008995.hg.1	SEPT9	septin 9	0.402036	0.0101231
TC1900009630.hg.1	KEAP1	kelch-like ECH-associated protein 1	0.32995	0.0375949		TC1600007315.hg.1	IL21R	interleukin 21 receptor	0.388164	0.0133227		TC1900010574.hg.1	ZNF571	zinc finger protein 571	-0.402035	0.0101232
TC1900009442.hg.1	TNFSF14	tumor necrosis factor (ligand) superfamily, member 14	0.329857	0.0376524		TC2200007214.hg.1	APOL6	apolipoprotein L, 6	0.388101	0.0133389		TSUnmapped00000471.hg.1	TRAPPC4	trafficking protein particle complex 4	0.401996	0.0101313
TC0100007507.hg.1	TMEM222	transmembrane protein 222	0.329848	0.0376579		TC2000007191.hg.1	DYNLRB1	dynein, light chain, roadblock-type 1	0.387982	0.0133698		TC1400007710.hg.1	JDP2	Jun dimerization protein 2	0.401927	0.0101455
TC1500010006.hg.1	STRA6	stimulated by retinoic acid 6	0.329752	0.0377168		TC0800007110.hg.1	EPHX2	epoxide hydrolase 2, cytoplasmic	-0.387967	0.0133737		TC0600009333.hg.1	SMPDL3A	sphingomyelin phosphodiesterase, acid-like 3A	-0.401926	0.0101457
TC0600010901.hg.1	DTNBP1	dystrobrevin binding protein 1	0.329745	0.0377209		TC0100015943.hg.1	DPM3	dolichyl-phosphate mannosyltransferase polypeptide 3	0.387959	0.0133757		TC0100010284.hg.1	PEA15	phosphoprotein enriched in astrocytes 15	0.401913	0.0101483
TC1700008879.hg.1	ICT1	immature colon carcinoma transcript 1	0.329743	0.0377225		TC1900008963.hg.1	ZNF471	zinc finger protein 471	-0.387926	0.0133844		TC1600007315.hg.1	IL21R	interleukin 21 receptor	0.401697	0.0101927
TC1900011836.hg.1	MBD3	methyl-CpG binding domain protein 3	0.329721	0.037736		TC0200009616.hg.1	KIF5C	kinesin family member 5C	-0.387921	0.0133857		TC0500013260.hg.1	MFAP3	microfibrillar associated protein 3	0.40165	0.0102023
TC1900009311.hg.1	ZFR2	zinc finger RNA binding protein 2	0.32969	0.0377551		TC1100012037.hg.1	MAML2	mastermind-like transcriptional coactivator 2	-0.38792	0.013386		TC0300012164.hg.1	POLQ	polymerase (DNA directed), theta	0.401631	0.0102063
TC0500012663.hg.1	SLU7	SLU7 homolog, splicing factor	0.3296	0.0378105		TC0700006610.hg.1	AP5Z1	adaptor-related protein complex 5, zeta 1 subunit	0.38791	0.0133884		TC0200012925.hg.1	C1D	C1D nuclear receptor corepressor	0.401585	0.0102156
TC0200012058.hg.1	OST4	oligosaccharyltransferase complex subunit 4 (non-catalytic)	0.329426	0.0379181		TC0900009894.hg.1	KIAA1161	KIAA1161	0.387884	0.0133954		TC0200016590.hg.1	C2orf47	chromosome 2 open reading frame 47	0.40148	0.0102374
[truncated: 18,095 more rows]

## Sheet: Supplementary Table S4
Supplementary Table S4
				sPD-L1		sPD-1		sCTLA-4
[truncated: 135 more rows]
