# Supplementary material for: Soluble immune checkpoint factors reflect exhaustion of antitumor immunity and response to PD-1 blockade
Source: J Clin Invest. 2024 Apr 1;134(7):e168318. doi: 10.1172/JCI168318 (PMC10977985; doi:10.1172/JCI168318)
Supplement: Supporting data values [file jci-134-168318-s219.xlsx]

## Sheet: Fig2A
sPD-L1 (pg ml-1)
DCB	NCB
243	139.67
169.33	248
178	163.33
170.33	361
174	270.33
155.33	172.33
194.67	219.67
204.67	381
194.67	153.67
242.33	186
286	150.67
251.33	219.33
241.67	226.33
176.33	219.67
141.33	205
290	218
143	236
229	247
135	248
151.33	207.33
	167
	324.67
	229.33
	216.33
	282.33
	305.67
	222.67
	207
	174.67
	257.67

## Sheet: Fig2B
sPD-1 (pg ml-1)
DCB	NCB
99	129.33
158	120.33
113.33	157.67
127	189
133.33	100
160	135.33
146	119
220.67	96.67
124.33	114
116	151.67
129.67	139
167	219
158	206.67
172.33	147
89.33	184
181.67	347.67
79.33	201.33
174.67	111
89.33	124
101.33	110.33
	107
	243.67
	211
	222.67
	129.67
	140.33
	267.67
	108.67
	103.33
	223

## Sheet: Fig2C
sCTLA-4 (pg ml-1)
DCB	NCB
1.23	1.3
1.6	1.67
1.3	1.5
1.8	2.03
1.47	2.57
2.3	1.87
1.83	0.97
1.73	1.57
1.17	0.97
1.8	1.6
2	1.2
2.13	3.37
2.03	2.5
2.1	1.63
1.2	1.9
2.23	2.53
0.9	2.2
1.5	1.4
0.7	1.6
1.2	1.37
	1.2
	2.9
	2.57
	2.47
	3.13
	1.87
	1.87
	1.67
	1.5
	2.93

## Sheet: Fig2D
1=Event, 0=Censor
Days elapsed	sPD-L1 > 205 pg ml-1	sPD-L1 < 205 pg ml-1
0.854	1
1.183	1
1.183	1
1.216	1
1.281	1
1.314		1
1.347	1
1.347	1
1.38	1
1.413	1
1.413	1
1.413	1
1.413		1
1.511	1
1.544	1
1.577	1
1.873		1
2.201	1
2.234	1
2.661	1
2.661		1
2.76		1
2.793	1
2.793		1
2.99		1
4.107	1
4.337		1
4.632	1
5.552	1
5.749	1
7.162		1
9.068		1
9.133		1
9.298	1
10.152	1
11.532	0
12.255		0
12.287	1
12.452	0
12.452		0
12.517		0
12.682	1
12.846		0
13.832		0
16.591	0
18.431		0
18.858		0
18.891		0
18.891		0
19.121		0

## Sheet: Fig2E
1=Event, 0=Censor
Days elapsed	sPD-1 > 135 pg ml-1	sPD-1 < 135 pg ml-1
0.854	1
1.183	1
1.183		1
1.216	1
1.281	1
1.314		1
1.347	1
1.347		1
1.38	1
1.413	1
1.413	1
1.413	1
1.413		1
1.511	1
1.544		1
1.577	1
1.873		1
2.201		1
2.234		1
2.661		1
2.661		1
2.76	1
2.793	1
2.793	1
2.99		1
4.107	1
4.337	1
4.632		1
5.552	1
5.749		1
7.162		1
9.068		1
9.133	1
9.298	1
10.152		1
11.532	0
12.255		0
12.287		1
12.452	0
12.452		0
12.517		0
12.682	1
12.846	0
13.832		0
16.591		0
18.431	0
18.858		0
18.891	0
18.891		0
19.121	0

## Sheet: Fig2F
1=Event, 0=Censor
Days elapsed	sCTLA-4 > 1.85 pg ml-1	sCTLA-4 < 1.85 pg ml-1
0.854	1
1.183	1
1.183		1
1.216	1
1.281	1
1.314		1
1.347	1
1.347		1
1.38	1
1.413	1
1.413	1
1.413		1
1.413		1
1.511	1
1.544	1
1.577		1
1.873		1
2.201		1
2.234		1
2.661	1
2.661		1
2.76		1
2.793	1
2.793		1
2.99		1
4.107	1
4.337	1
4.632		1
5.552	1
5.749		1
7.162		1
9.068		1
9.133	1
9.298	1
10.152		1
11.532		0
12.255		0
12.287		1
12.452	0
12.452		0
12.517		0
12.682	1
12.846	0
13.832		0
16.591	0
18.431		0
18.858		0
18.891		0
18.891		0
19.121		0

## Sheet: Fig2G
1=Event, 0=Censor
Days elapsed	0	1	2
0.854	1
1.183	1
1.183		1
1.216	1
1.281	1
1.314			1
1.347	1
1.347		1
1.38	1
1.413	1
1.413	1
1.413		1
1.413			1
1.511	1
1.544	1
1.577		1
1.873			1
2.201		1
2.234		1
2.661	1
2.661			1
2.76			1
2.793	1
2.793			1
2.99			1
4.107	1
4.337		1
4.632		1
5.552	1
5.749		1
7.162			1
9.068			1
9.133		1
9.298	1
10.152		1
11.532		0
12.255			0
12.287		1
12.452	0
12.452			0
12.517			0
12.682	1
12.846		0
13.832			0
16.591	0
18.431			0
18.858			0
18.891			0
18.891			0
19.121			0

## Sheet: Fig3A
tPD-L1	sPD-L1 (pg ml-1)
15	243
100	169.33
0	139.67
0	178
10	248
0	163.33
0	170.33
3	174
25	361
4	155.33
100	194.67
10	270.33
80	204.67
3	172.33
1	219.67
1	381
0	153.67
8	186
23	150.67
0	219.33
22	226.33
4	194.67
4	242.33
100	286
85	251.33
2	219.67
3	205
0	218
30	236
3	247
95	248
12	207.33
0	167
25	324.67
3	229.33
90	241.67
55	176.33
25	141.33
70	216.33
95	282.33
60	290
95	143
3	305.67
15	222.67
25	207
3	174.67
85	229
30	135
0	151.33
35	257.67

## Sheet: Fig3B
tPD-L1	sPD-1 (pg ml-1)
15	99
100	158
0	129.33
0	113.33
10	120.33
0	157.67
0	127
3	133.33
25	189
4	160
100	146
10	100
80	220.67
3	135.33
1	119
1	96.67
0	114
8	151.67
23	139
0	219
22	206.67
4	124.33
4	116
100	129.67
85	167
2	147
3	184
0	347.67
30	201.33
3	111
95	124
12	110.33
0	107
25	243.67
3	211
90	158
55	172.33
25	89.33
70	222.67
95	129.67
60	181.67
95	79.33
3	140.33
15	267.67
25	108.67
3	103.33
85	174.67
30	89.33
0	101.33
35	223

## Sheet: Fig3C
tPD-L1	sCTLA-4 (pg ml-1)
15	1.23
100	1.6
0	1.3
0	1.3
10	1.67
0	1.5
0	1.8
3	1.47
25	2.03
4	2.3
100	1.83
10	2.57
80	1.73
3	1.87
1	0.97
1	1.57
0	0.97
8	1.6
23	1.2
0	3.37
22	2.5
4	1.17
4	1.8
100	2
85	2.13
2	1.63
3	1.9
0	2.53
30	2.2
3	1.4
95	1.6
12	1.37
0	1.2
25	2.9
3	2.57
90	2.03
55	2.1
25	1.2
70	2.47
95	3.13
60	2.23
95	0.9
3	1.87
15	1.87
25	1.67
3	1.5
85	1.5
30	0.7
0	1.2
35	2.93

[truncated: 88 more sheets: Fig3D, Fig3E, Fig3F, Fig3G, Fig3H, Fig3I, Fig3J, Fig3K, Fig3L, Fig3M, Fig3N, Fig4A, Fig4B, Fig4C, Fig4D, Fig4E, Fig4F, Fig4G, Fig4H, Fig5A …]
